# Supplementary material for: Age and sex effects on DNA methylation sites linked to genes implicated in severe COVID-19 and SARS-CoV-2 host cell entry
Source: PLoS One. 2022 Jun 9;17(6):e0269105. doi: 10.1371/journal.pone.0269105 (PMC9182232; doi:10.1371/journal.pone.0269105)
Supplement: S1 Appendix — (XLSX) [file pone.0269105.s003.xlsx]

## Sheet: Gene information
Source	Gene identifier	Sex associated CpGs	Age associated CpGs	Total CpGs associated with gene	Chromosome position	Gene	Gene function
ACE2 Cluster [12]	ACE2*	12	0	15	X	Angiotensin converting enzyme 2	Carboxypeptidase which converts angiotensin I to angiotensin 1-9, a peptide of unknown function, and angiotensin II to angiotensin 1-7, a vasodilator. Also able to hydrolyze apelin- 13 and dynorphin-13 with high efficiency.
	AGT	0	1	13	1	Angiotensinogen	Essential component of the renin-angiotensin system (RAS), a potent regulator of blood pressure, body fluid and electrolyte homeostasis
	AGTR1	6	12	29	3	Type-1 angiotensin II receptor	Receptor for angiotensin II. Mediates its action by association with G proteins that activate a phosphatidylinositol- calcium second messenger system
	AGTR2*	5	0	5	X	Type-2 angiotensin II receptor	Receptor for angiotensin II. Cooperates with MTUS1 to inhibit ERK2 activation and cell proliferation
	DPP4	6	7	36	2	Dipeptidyl peptidase 4	Cell surface glycoprotein receptor involved in the costimulatory signal essential for T-cell receptor (TCR)-mediated T-cell activation. Acts as a positive regulator of T-cell coactivation, by binding at least ADA, CAV1, IGF2R, and PTPRC. Its binding to CAV1 and CARD11 induces T-cell proliferation and NF- kappa-B activation in a T-cell receptor/CD3-dependent manner. Its interaction with ADA also r…
	MEP1A	5	1	12	6	Meprin A subunit alpha	Belongs to the peptidase M12A family
	MEP1B	2	1	3	18	Meprin A subunit beta	Membrane metallopeptidase that sheds many membrane-bound proteins. Exhibits a strong preference for acidic amino acids at the P1' position. Known substrates include: FGF19, VGFA, IL1B, IL18, procollagen I and III, E-cadherin, KLK7, gastrin, ADAM10, tenascin-C. The presence of several pro-inflammatory cytokine among substrates implicate MEP1B in inflammation.
	MME	2	16	35	3	Neprilysin	Thermolysin-like specificity, but is almost confined on acting on polypeptides of up to 30 amino acids. Biologically important in the destruction of opioid peptides such as Met- and Leu-enkephalins by cleavage of a Gly-Phe bond. Able to cleave angiotensin-1, angiotensin-2 and angiotensin 1-9. Involved in the degradation of atrial natriuretic factor (ANF).
	PRCP	9	1	38	11	Lysosomal Pro-X carboxypeptidase	Cleaves C-terminal amino acids linked to proline in peptides such as angiotensin II, III and des-Arg9-bradykinin. This cleavage occurs at acidic pH, but enzymatic activity is retained with some substrates at neutral pH
	REN	2	1	13	1	Renin	Renin is a highly specific endopeptidase, whose only known function is to generate angiotensin I from angiotensinogen in the plasma, initiating a cascade of reactions that produce an elevation of blood pressure and increased sodium retention by the kidney
	XPNPEP2*	17	0	18	X	Xaa-Pro aminopeptidase 2	Membrane-bound metalloprotease which catalyzes the removal of a penultimate prolyl residue from the N-termini of peptides, such as Arg-Pro-Pro. May play a role in the metabolism of the vasodilator bradykinin
TMPRSS2 Cluster [12]	TMPRSS2	1	7	32	21	Transmembrane protease serine 2	Serine protease that proteolytically cleaves and activates the viral spike glycoproteins which facilitate virus- cell membrane fusions; spike proteins are synthesized and maintained in precursor intermediate folding states and proteolysis permits the refolding and energy release required to create stable virus-cell linkages and membrane coalescence.
	AR*	47	0	47	X	Androgen receptor	Steroid hormone receptors are ligand-activated transcription factors that regulate eukaryotic gene expression and affect cellular proliferation and differentiation in target tissues. Transcription factor activity is modulated by bound coactivator and corepressor proteins.
	ERG	16	15	78	21	Transcriptional regulator ERG	May participate in transcriptional regulation through the recruitment of SETDB1 histone methyltransferase and subsequent modification of local chromatin structure
	ETV1	10	6	45	7	ETS translocation variant 1	Transcriptional activator that binds to DNA sequences containing the consensus pentanucleotide 5'-CGGA[AT]-3'
	ETV4	0	5	32	17	ETS translocation variant 4	Transcriptional activator that binds to the enhancer of the adenovirus E1A gene; the core-binding sequence is 5'[AC]GGA[AT]GT-3'
	FAM3B	1	7	18	21	Protein FAM3B	Induces apoptosis of alpha and beta cells in a dose- and time-dependent manner
	FKBP5	9	5	49	6	Peptidyl-prolyl cis-trans isomerase FKBP5	Immunophilin protein with PPIase and co-chaperone activities. Component of unligated steroid receptors heterocomplexes through interaction with heat-shock protein 90 (HSP90).
	NKX3-1	2	4	15	8	Homeobox protein Nkx-3.1	Transcription factor, which binds preferentially the consensus sequence 5'-TAAGT[AG]-3' and can behave as a transcriptional repressor. Plays an important role in normal prostate development, regulating proliferation of glandular epithelium and in the formation of ducts in prostate.
	PTEN	14	2	76	10	Phosphatase and tensin homolog	Tumor suppressor. Acts as a dual-specificity protein phosphatase, dephosphorylating tyrosine-, serine- and threonine- phosphorylated proteins.
	SLC45A3	6	4	34	1	Solute carrier family 45 member 3	Belongs to the glycoside-pentoside-hexuronide (GPH) cation symporter transporter (TC 2.A.2) family
	TMPRSS4	3	10	44	11	Transmembrane protease serine 4	Probable protease.
GWAS [1]	ABO	0	2	18	9	Histo-blood group ABO system transferase	This protein is the basis of the ABO blood group system. The histo-blood group ABO involves three carbohydrate antigens: A, B, and H. A, B, and AB individuals express a glycosyltransferase activity that converts the H antigen to the A antigen (by addition of UDP-GalNAc) or to the B antigen (by addition of UDP-Gal), whereas O individuals lack such activity
Entry [14]	ADAM17	8	0	33	2	Disintegrin and metalloproteinase domain-containing protein 17	Cleaves the membrane-bound precursor of TNF-alpha to its mature soluble form. Responsible for the proteolytical release of soluble JAM3 from endothelial cells surface. Responsible for the proteolytic release of several other cell-surface proteins, including p75 TNF-receptor, interleukin 1 receptor type II, p55 TNF-receptor, transforming growth factor-alpha, L-selectin, growth hormone receptor, MU…
GWAS [11]	CCHCR1	5	2	59	6	Coiled-coil alpha-helical rod protein 1	May be a regulator of keratinocyte proliferation or differentiation
GWAS [1]	CCR9	1	4	15	3	C-C chemokine receptor type 9	Receptor for chemokine SCYA25/TECK. Subsequently transduces a signal by increasing the intracellular calcium ions level
Entry (late pathway) [3]	CTSB	6	4	38	8	Cathepsin B	Thiol protease which is believed to participate in intracellular degradation and turnover of proteins. Has also been implicated in tumor invasion and metastasis
Entry (late pathway) [3]	CTSL	0	3	5	9	Cathepsin L1	Important for the overall degradation of proteins in lysosomes
GWAS [1]	CXCR6	2	1	14	3	C-X-C chemokine receptor type 6	Receptor for the C-X-C chemokine CXCL16. Used as a coreceptor by SIVs and by strains of HIV-2 and m-tropic HIV-1
GWAS [11]	DPP9	5	1	52	19	Dipeptidyl peptidase 9	Dipeptidyl peptidase that cleaves off N-terminal dipeptides from proteins having a Pro or Ala residue at position 2
Entry (early pathway) [3]	FURIN	7	5	47	15	Furin	Furin is likely to represent the ubiquitous endoprotease activity within constitutive secretory pathways and capable of cleavage at the RX(K/R)R consensus motif
GWAS [1]	FYCO1	5	4	38	3	FYVE and coiled-coil domain-containing protein 1	May mediate microtubule plus end-directed vesicle transport
GWAS [11]	HLA-G	6	8	18	6	HLA class I histocompatibility antigen, alpha chain G	Involved in the presentation of foreign antigens to the immune system. Plays a role in maternal tolerance of the fetus by mediating protection from the deleterious effects of natural killer cells, cytotoxic T-lymphocytes, macrophages and mononuclear cells
Entry [13]	HMGB1	5	2	22	13	High mobility group protein B1	Multifunctional redox sensitive protein with various roles in different cellular compartments. In the nucleus is one of the major chromatin-associated non-histone proteins and acts as a DNA chaperone involved in replication, transcription, chromatin remodeling, V(D)J recombination, DNA repair and genome stability.
GWAS [1]	IFNAR2	2	1	29	21	Interferon alpha/beta receptor 2	Associates with IFNAR1 to form the type I interferon receptor. Receptor for interferons alpha and beta. Involved in IFN-mediated STAT1, STAT2 and STAT3 activation. Isoform 1 and isoform 2 are directly involved in signal transduction due to their association with the TYR kinase, JAK1. Isoform 3 is a potent inhibitor of type I IFN receptor activity
GWAS [1,11]	LZTFL1	6	7	40	3	Leucine zipper transcription factor-like protein 1	Regulates ciliary localization of the BBSome complex. Together with the BBSome complex, controls SMO ciliary trafficking and contributes to the sonic hedgehog (SHH) pathway regulation. May play a role in neurite outgrowth.
GWAS [11]	NOTCH4	18	38	139	6	Neurogenic locus notch homolog protein 4	Functions as a receptor for membrane-bound ligands Jagged1, Jagged2 and Delta1 to regulate cell-fate determination. Upon ligand activation through the released notch intracellular domain (NICD) it forms a transcriptional activator complex with RBPJ/RBPSUH and activates genes of the enhancer of split locus. Affects the implementation of differentiation, proliferation and apoptotic programs. May re…
Entry [4]	NRP1	13	14	79	10	Neuropilin-1	The membrane-bound isoform 1 is a receptor involved in the development of the cardiovascular system, in angiogenesis, in the formation of certain neuronal circuits and in organogenesis outside the nervous system.
Entry [4]	NRP2	4	19	85	2	Atrial natriuretic peptide receptor 2	Receptor for the C-type natriuretic peptide NPPC/CNP hormone. Has guanylate cyclase activity upon binding of its ligand. May play a role in the regulation of skeletal growth
GWAS [11]	OAS1	5	2	15	12	2'-5'-oligoadenylate synthase 1	Interferon-induced, dsRNA-activated antiviral enzyme which plays a critical role in cellular innate antiviral response. In addition, it may also play a role in other cellular processes such as apoptosis, cell growth, differentiation and gene regulation.
GWAS [11]	OAS2	1	1	23	12	2'-5'-oligoadenylate synthase 2	Interferon-induced, dsRNA-activated antiviral enzyme which plays a critical role in cellular innate antiviral response. In addition, it may also play a role in other cellular processes such as apoptosis, cell growth, differentiation and gene regulation.
GWAS [11]	OAS3	3	0	21	12	2'-5'-oligoadenylate synthase 3	Interferon-induced, dsRNA-activated antiviral enzyme which plays a critical role in cellular innate antiviral response. In addition, it may also play a role in other cellular processes such as apoptosis, cell growth, differentiation and gene regulation.
GWAS [1]	SLC6A20	1	7	39	3	Sodium- and chloride-dependent transporter XTRP3	Mediates the calcium-dependent uptake of imino acids such as L-proline, N-methyl-L-proline and pipecolate as well as N- methylated amino acids. Involved in the transport of glycine
GWAS [11]	TYK2	2	1	46	19	Non-receptor tyrosine-protein kinase TYK2	Probably involved in intracellular signal transduction by being involved in the initiation of type I IFN signaling. Phosphorylates the interferon-alpha/beta receptor alpha chain
GWAS [1]	XCR1	1	0	10	3	Chemokine XC receptor 1	Receptor for chemokines SCYC1 and SCYC2. Subsequently transduces a signal by increasing the intracellular calcium ions level. Receptor for XCL1/Lymphotactin; X-C motif chemokine receptors
Total	45	281	231	1572 (1487 on autosomes + 85 on X chromosome)
	* X chromosome

## Sheet: Regression results sex autosome
CpG site	Estimated coeffcient	Standard error	P value	Associated gene	Relative to CpG Island	FDR correctec P value
cg13506600	-0.00798581	0.00248125	0.00131047	ABO	Island	1
cg07025194	-0.00381776	0.0012034	0.00153556	ABO	S_Shelf	1
cg17813872	-0.0135548	0.00624907	0.0301988	ABO	S_Shore	1
cg14636261	-0.0024504	0.00116792	0.0360288	ABO	S_Shore	1
cg11879188	-0.00813981	0.004987	0.102802	ABO	N_Shore	1
cg06818865	-0.00173313	0.00119249	0.146286	ABO	S_Shore	1
cg00017475	-0.00171773	0.00135083	0.203667	ABO	Island	1
cg14440550	-0.00526766	0.00490818	0.283299	ABO	Island	1
cg12020464	-0.00382512	0.00402673	0.342268	ABO	Island	1
cg22535403	-0.00707167	0.00794698	0.373656	ABO	Island	1
cg13850847	-0.00254893	0.00295778	0.388922	ABO	Island	1
cg12855781	-0.000719357	0.00113511	0.526332	ABO	Island	1
cg21160290	-0.00528088	0.00928743	0.569692	ABO	N_Shore	1
cg20955080	0.000219843	0.000430044	0.609263	ABO	S_Shore	1
cg24267699	0.00108481	0.00276727	0.695091	ABO	Island	1
cg14639822	5.78312e-05	0.000160074	0.717932	ABO	Island	1
cg07241568	-8.49717e-05	0.00079891	0.915308	ABO	Island	1
cg11698867	6.1266e-05	0.000781343	0.937509	ABO	Island	1
cg25924911	-0.000865784	0.000149832	8.79338e-09	SLC6A20	Island	5.0175e-05
cg17165824	-0.00627912	0.00141134	9.12398e-06	SLC6A20	S_Shore	0.0315108
cg04491419	-0.00340587	0.000786733	1.57478e-05	SLC6A20	N_Shore	0.0523216
cg01451880	0.00147118	0.000425443	0.000556192	SLC6A20	OpenSea	1
cg04012198	-0.01266	0.00374707	0.000743124	SLC6A20	S_Shore	1
cg26208450	-0.00192115	0.000620376	0.00198507	SLC6A20	OpenSea	1
cg24940967	0.0158733	0.00525068	0.00253549	SLC6A20	N_Shore	1
cg22499408	0.00111941	0.000373239	0.00274217	SLC6A20	OpenSea	1
cg04746914	0.00819988	0.00287575	0.00439986	SLC6A20	OpenSea	1
cg07288822	-0.00181102	0.000669962	0.00692935	SLC6A20	OpenSea	1
cg09251680	0.00120034	0.000472766	0.0111966	SLC6A20	OpenSea	1
cg01311379	-0.00780042	0.00337773	0.0210297	SLC6A20	OpenSea	1
cg05403822	-0.00629446	0.00286227	0.02799	SLC6A20	OpenSea	1
cg15576918	-0.0037658	0.00177051	0.0335525	SLC6A20	N_Shelf	1
cg20829379	-0.000204328	0.000101467	0.0441771	SLC6A20	Island	1
cg25727101	0.00128456	0.000648463	0.0477425	SLC6A20	OpenSea	1
cg08826127	0.00119545	0.000607852	0.0493653	SLC6A20	Island	1
cg07430193	-0.00642629	0.00331717	0.0528592	SLC6A20	OpenSea	1
cg26643209	-0.00169618	0.00109001	0.119848	SLC6A20	OpenSea	1
cg17323778	-0.00238557	0.00157445	0.129894	SLC6A20	OpenSea	1
cg09700085	-0.00335036	0.00234277	0.152856	SLC6A20	Island	1
cg16309260	0.00248941	0.00182962	0.173798	SLC6A20	S_Shore	1
cg12359315	-0.00031687	0.000238737	0.184577	SLC6A20	N_Shore	1
cg26339753	0.000507846	0.00044052	0.249124	SLC6A20	OpenSea	1
cg27269492	-0.00226044	0.00200762	0.260337	SLC6A20	OpenSea	1
cg04709528	-0.000607047	0.000575825	0.291916	SLC6A20	OpenSea	1
cg07606990	-0.000620098	0.000609749	0.309296	SLC6A20	OpenSea	1
cg19137818	0.00294257	0.00353963	0.405896	SLC6A20	Island	1
cg02716516	-0.000162197	0.000220853	0.462788	SLC6A20	Island	1
cg22497313	-0.000159701	0.000277334	0.564789	SLC6A20	Island	1
cg04970117	6.63882e-05	0.000130285	0.610417	SLC6A20	Island	1
cg00256353	-0.00110543	0.00220398	0.616035	SLC6A20	OpenSea	1
cg13719314	0.00139989	0.00304588	0.645857	SLC6A20	S_Shore	1
cg25344330	-5.4768e-05	0.000162192	0.735646	SLC6A20	OpenSea	1
cg01147011	-4.21726e-05	0.00019736	0.830817	SLC6A20	OpenSea	1
cg24261921	0.000273549	0.00195869	0.888944	SLC6A20	OpenSea	1
cg05461503	0.000156201	0.00394034	0.968383	SLC6A20	N_Shore	1
cg02414266	-9.79916e-05	0.00269132	0.970959	SLC6A20	OpenSea	1
cg20953187	4.04127e-06	0.000594851	0.99458	SLC6A20	Island	1
cg06585734	-0.0150722	0.00118846	1.93652e-35	FYCO1	S_Shore	1.6943e-30
cg20652158	0.0218819	0.00277954	5.79032e-15	FYCO1	OpenSea	9.70097e-11
cg08042841	0.00597251	0.000820998	5.0518e-13	FYCO1	OpenSea	6.41601e-09
cg11211486	0.011355	0.00178356	2.41858e-10	FYCO1	N_Shelf	1.81377e-06
cg05873635	0.0141417	0.00269425	1.70166e-07	FYCO1	OpenSea	0.000807189
cg04619627	-0.00611347	0.00131077	3.31675e-06	FYCO1	S_Shore	0.0128024
cg18682028	0.00667466	0.00144052	3.83927e-06	FYCO1	N_Shore	0.0144648
cg03152139	0.00717671	0.00161505	9.35383e-06	FYCO1	OpenSea	0.0321636
cg09923715	0.00101414	0.000255056	7.26586e-05	FYCO1	OpenSea	0.204333
cg05573133	-0.000987567	0.000252515	9.51689e-05	FYCO1	Island	0.262023
cg07949967	0.0112237	0.00308579	0.000282942	FYCO1	OpenSea	0.685526
cg15068835	-0.00123847	0.000356285	0.000520238	FYCO1	Island	1
cg16042668	-0.0114534	0.00375849	0.0023405	FYCO1	S_Shore	1
cg19951818	0.00108156	0.000379777	0.00444837	FYCO1	OpenSea	1
cg03695289	0.000514642	0.000209999	0.0143478	FYCO1	OpenSea	1
cg04415535	-0.00587427	0.00269862	0.0296205	FYCO1	N_Shelf	1
cg24919972	-0.00242227	0.00112457	0.0313692	FYCO1	S_Shore	1
cg04732163	0.00118677	0.000551548	0.0315455	FYCO1	OpenSea	1
cg24899967	0.00454681	0.00227959	0.0462318	FYCO1	OpenSea	1
cg17542594	0.000433462	0.000225743	0.0549872	FYCO1	OpenSea	1
cg06187522	-0.00299161	0.0016693	0.0732708	FYCO1	OpenSea	1
cg21080682	0.000946713	0.000551566	0.0862501	FYCO1	OpenSea	1
cg09251548	0.000328187	0.000213661	0.1247	FYCO1	OpenSea	1
cg16320329	0.00344331	0.00229304	0.133359	FYCO1	OpenSea	1
cg24208206	-0.000301232	0.000247674	0.224043	FYCO1	N_Shore	1
cg16286502	0.00267326	0.0024173	0.268915	FYCO1	OpenSea	1
cg03245407	0.000155571	0.000153407	0.31066	FYCO1	Island	1
cg13941085	0.0002527	0.000280669	0.36805	FYCO1	OpenSea	1
cg18367858	0.000147834	0.000220478	0.50261	FYCO1	OpenSea	1
cg12062507	0.00146042	0.00219294	0.505514	FYCO1	S_Shore	1
cg16992008	0.000155625	0.000242438	0.521003	FYCO1	OpenSea	1
cg12609415	0.00167652	0.0026505	0.527118	FYCO1	S_Shore	1
cg07343122	-4.31226e-05	0.00013126	0.742548	FYCO1	OpenSea	1
cg27123613	-0.00029809	0.000915695	0.744813	FYCO1	OpenSea	1
cg04799181	-5.61023e-05	0.000196857	0.775682	FYCO1	Island	1
cg08257567	0.000177623	0.000846014	0.833727	FYCO1	OpenSea	1
cg12920938	-2.01622e-05	0.000139248	0.88489	FYCO1	Island	1
cg19375371	-0.000240786	0.00316779	0.939419	FYCO1	OpenSea	1
cg05979583	-0.0129439	0.00247667	1.91898e-07	CXCR6	OpenSea	0.000888859
cg13480043	0.0179124	0.00345024	2.30729e-07	CXCR6	OpenSea	0.00104415
cg25226014	-0.00922587	0.00190537	1.38897e-06	CXCR6	OpenSea	0.00572623
cg01178899	-0.00769442	0.00187239	4.13524e-05	CXCR6	OpenSea	0.122876
cg08450017	-0.0118809	0.00325029	0.000263834	CXCR6	OpenSea	0.641205
cg26896911	-0.00424604	0.00137051	0.0019758	CXCR6	OpenSea	1
cg05963956	0.00249583	0.00082061	0.00238678	CXCR6	OpenSea	1
cg26466027	0.0135937	0.0046689	0.00363828	CXCR6	OpenSea	1
cg04544784	0.00144549	0.000550131	0.00866939	CXCR6	OpenSea	1
cg05705212	-0.00163261	0.000705388	0.0207475	CXCR6	OpenSea	1
cg07983767	-0.00562196	0.00416566	0.177306	CXCR6	OpenSea	1
cg03682895	-0.000282796	0.000290923	0.331143	CXCR6	OpenSea	1
cg19145607	-0.00429406	0.00789946	0.586788	CXCR6	OpenSea	1
cg08033130	0.00144896	0.0117505	0.901874	CXCR6	OpenSea	1
cg12691230	0.00688766	0.00126852	6.37026e-08	XCR1	OpenSea	0.000319498
cg10360403	0.00975392	0.00233582	3.1036e-05	XCR1	OpenSea	0.0958377
cg09257432	0.00144531	0.000569542	0.0112386	XCR1	OpenSea	1
cg13431152	-0.0012628	0.000595413	0.0340611	XCR1	OpenSea	1
cg15888522	0.000486331	0.000336077	0.148038	XCR1	OpenSea	1
cg19967421	0.000284123	0.000220627	0.197973	XCR1	OpenSea	1
cg08459918	-0.00105197	0.00086303	0.223025	XCR1	OpenSea	1
cg10096268	0.000613228	0.000507013	0.226624	XCR1	OpenSea	1
cg04860142	-0.000182221	0.000247578	0.461812	XCR1	OpenSea	1
cg12931860	9.39245e-05	0.000515172	0.855354	XCR1	OpenSea	1
cg25155774	-0.00636775	0.00113446	2.28082e-08	CCR9	OpenSea	0.000117384
cg03830490	0.00227277	0.000539568	2.64698e-05	CCR9	OpenSea	0.0820592
cg23519441	0.00794437	0.00209602	0.000155201	CCR9	OpenSea	0.403333
cg09033997	0.00054444	0.000180111	0.00253794	CCR9	OpenSea	1
cg06519172	-0.000938965	0.00039623	0.0178995	CCR9	OpenSea	1
cg22022041	0.0115923	0.00544401	0.0333522	CCR9	OpenSea	1
cg06997537	0.00475828	0.00224398	0.0340959	CCR9	OpenSea	1
cg17885452	0.00721579	0.00343623	0.0358677	CCR9	OpenSea	1
cg14525884	0.000406627	0.000210315	0.0533329	CCR9	OpenSea	1
cg27198997	0.000444612	0.000240802	0.0649915	CCR9	OpenSea	1
cg14558191	0.000396761	0.000286029	0.165563	CCR9	OpenSea	1
cg01588525	0.000365514	0.000276293	0.18602	CCR9	OpenSea	1
cg00786084	0.00161183	0.00197393	0.414282	CCR9	OpenSea	1
cg24603476	-0.000119941	0.000349983	0.731858	CCR9	OpenSea	1
cg17642041	-0.000360447	0.00206147	0.861217	CCR9	OpenSea	1
cg02642997	-0.00928452	0.00186004	6.5351e-07	TMPRSS2	OpenSea	0.00281198
cg22025068	-0.00885402	0.0024746	0.000354949	TMPRSS2	N_Shore	0.834317
cg16385367	-0.00981088	0.00298915	0.0010488	TMPRSS2	OpenSea	1
cg13489049	0.00629095	0.00233085	0.00701659	TMPRSS2	N_Shelf	1
cg00255189	-0.00239902	0.000918914	0.00910646	TMPRSS2	OpenSea	1
cg01036509	-0.00229657	0.00106171	0.0306595	TMPRSS2	Island	1
cg00739644	0.00613766	0.00324233	0.0585126	TMPRSS2	Island	1
cg19974120	-0.00049004	0.000264227	0.0638059	TMPRSS2	OpenSea	1
cg18156003	-0.00161522	0.000927385	0.0817237	TMPRSS2	OpenSea	1
cg19315202	-0.00063252	0.000368533	0.0862663	TMPRSS2	Island	1
cg12203615	0.00388301	0.00236156	0.100289	TMPRSS2	OpenSea	1
cg07919906	-0.003436	0.00219793	0.118151	TMPRSS2	OpenSea	1
cg02978411	0.00115837	0.000771358	0.133332	TMPRSS2	OpenSea	1
cg13698049	-0.00159342	0.00107849	0.139717	TMPRSS2	OpenSea	1
cg19020860	-0.00219725	0.00151713	0.147701	TMPRSS2	OpenSea	1
cg02613803	-0.00123799	0.000867195	0.153576	TMPRSS2	Island	1
cg02702369	0.00290748	0.00203724	0.153697	TMPRSS2	OpenSea	1
cg05563672	-0.000541835	0.000436054	0.214173	TMPRSS2	Island	1
cg02610779	-0.00461386	0.00385721	0.231781	TMPRSS2	OpenSea	1
cg07808966	-0.00324621	0.00283383	0.252139	TMPRSS2	OpenSea	1
cg00689211	-0.000444609	0.000401651	0.268454	TMPRSS2	Island	1
cg16371860	0.00224023	0.00203678	0.271519	TMPRSS2	Island	1
cg05218995	-0.00392992	0.00399779	0.325721	TMPRSS2	OpenSea	1
cg15014277	0.000260254	0.000286595	0.363946	TMPRSS2	Island	1
cg01157146	-0.00313456	0.00365457	0.39116	TMPRSS2	N_Shore	1
cg24901042	-0.000552937	0.00130887	0.672742	TMPRSS2	Island	1
cg02432628	-0.000115003	0.000275902	0.676852	TMPRSS2	OpenSea	1
cg14982276	-0.000227471	0.000573929	0.691898	TMPRSS2	Island	1
cg26309194	-0.000442318	0.0012509	0.723678	TMPRSS2	Island	1
cg12384236	-9.87569e-05	0.000360473	0.784141	TMPRSS2	S_Shore	1
cg26337277	3.41055e-05	0.000233611	0.883943	TMPRSS2	Island	1
cg16084872	0.000177212	0.00134891	0.895493	TMPRSS2	Island	1
cg05466844	0.0291985	0.00201711	3.95972e-45	FURIN	S_Shore	1.03933e-39
cg07162861	0.0554891	0.00702607	4.76557e-15	FURIN	S_Shore	8.15769e-11
cg23662846	0.0217728	0.0028679	4.90949e-14	FURIN	S_Shore	7.29408e-10
cg12722937	0.0166749	0.00235743	2.11687e-12	FURIN	S_Shore	2.48788e-08
cg10698959	0.0165978	0.00234946	2.25277e-12	FURIN	S_Shore	2.60866e-08
cg07381960	0.00479303	0.000829042	8.63933e-09	FURIN	N_Shore	5.00209e-05
cg00207731	0.0213139	0.00370642	1.03424e-08	FURIN	S_Shore	5.81704e-05
cg21792018	0.0022224	0.000654841	0.000703424	FURIN	N_Shelf	1
cg18926580	0.00161785	0.000531047	0.00234681	FURIN	N_Shore	1
cg03177204	0.00446696	0.00153535	0.0036633	FURIN	N_Shore	1
cg25614263	0.00201148	0.000700207	0.00411495	FURIN	N_Shore	1
cg02864248	0.00263507	0.000919245	0.00419523	FURIN	N_Shelf	1
cg25639557	-0.001008	0.000371199	0.00667693	FURIN	Island	1
cg24259688	-0.00176892	0.00073559	0.0162778	FURIN	Island	1
cg12297162	-0.000464041	0.000208044	0.0258312	FURIN	Island	1
cg05122887	0.00140623	0.000632237	0.0262511	FURIN	Island	1
cg17019377	0.00485032	0.00218539	0.0265748	FURIN	S_Shelf	1
cg12539442	0.00185685	0.000868547	0.0326538	FURIN	N_Shore	1
cg24191278	-0.00039725	0.000190881	0.0375548	FURIN	Island	1
cg07529087	-0.00182683	0.000922287	0.047762	FURIN	N_Shelf	1
cg13821613	0.00246154	0.00142318	0.0838625	FURIN	S_Shelf	1
cg07281959	0.00159843	0.000981281	0.103495	FURIN	N_Shore	1
cg23208881	-0.00172027	0.00105693	0.103771	FURIN	N_Shelf	1
cg12015851	0.00362077	0.00255112	0.15598	FURIN	S_Shore	1
cg11117530	0.00123547	0.000894908	0.167578	FURIN	N_Shelf	1
cg01930518	-0.00316603	0.00234372	0.176902	FURIN	Island	1
cg24958468	-0.000559349	0.000433277	0.19687	FURIN	N_Shelf	1
cg05469396	-0.000719658	0.000558568	0.197764	FURIN	N_Shelf	1
cg04791659	0.00233856	0.00204647	0.253294	FURIN	S_Shore	1
cg26377677	0.00155535	0.00154093	0.312931	FURIN	N_Shelf	1
cg13083201	-0.000951769	0.000953381	0.318256	FURIN	N_Shore	1
cg27503675	0.000836018	0.000926773	0.367131	FURIN	N_Shore	1
cg24483306	-0.000108254	0.00012115	0.371673	FURIN	Island	1
cg11582017	0.000122563	0.000142467	0.389738	FURIN	Island	1
cg25242556	0.000164556	0.000219677	0.453899	FURIN	Island	1
cg19780300	0.000850882	0.00117929	0.470677	FURIN	N_Shore	1
cg22145651	0.000804033	0.00114738	0.483542	FURIN	N_Shelf	1
cg12075901	0.000410768	0.000828485	0.620088	FURIN	Island	1
cg18274515	0.000244553	0.000598082	0.682662	FURIN	S_Shore	1
cg05958346	-5.04571e-05	0.000250401	0.840325	FURIN	N_Shore	1
cg00758797	-0.00012851	0.000652497	0.843887	FURIN	Island	1
cg09112160	0.000138671	0.00080326	0.862957	FURIN	Island	1
cg24387797	-0.000203741	0.00133544	0.878757	FURIN	N_Shore	1
cg17396638	0.000330293	0.00223351	0.882452	FURIN	Island	1
cg14231966	0.000100782	0.00161898	0.95037	FURIN	Island	1
cg08372296	-3.71748e-05	0.000638818	0.953601	FURIN	N_Shore	1
cg19348484	-5.07616e-05	0.00213543	0.981038	FURIN	N_Shore	1
cg10650214	-0.0205604	0.00171467	5.46784e-32	LZTFL1	OpenSea	4.30553e-27
cg18769584	0.00830279	0.000879037	9.99809e-21	LZTFL1	OpenSea	3.74894e-16
cg12924105	-0.0214342	0.00236325	2.89075e-19	LZTFL1	OpenSea	9.89676e-15
cg20860302	0.0396838	0.00477353	1.74903e-16	LZTFL1	OpenSea	3.82565e-12
cg10418021	-0.0130672	0.00160131	6.00881e-16	LZTFL1	OpenSea	1.24513e-11
cg25897930	-0.0139604	0.00229272	1.37089e-09	LZTFL1	OpenSea	8.92128e-06
cg09709426	-0.012375	0.00286555	1.65153e-05	LZTFL1	OpenSea	0.0541858
cg01884851	-0.00961116	0.00237571	5.42761e-05	LZTFL1	OpenSea	0.156551
cg02909320	0.00193444	0.000484111	6.69207e-05	LZTFL1	N_Shelf	0.190925
cg03986594	-0.00667071	0.00177007	0.000169165	LZTFL1	OpenSea	0.436739
cg24259629	-0.000384949	0.00010811	0.000378917	LZTFL1	Island	0.888005
cg17500645	-0.000402277	0.000138034	0.00360608	LZTFL1	Island	1
cg19432791	0.0067123	0.00249268	0.00714747	LZTFL1	OpenSea	1
cg15061025	-0.00304128	0.0011393	0.00766232	LZTFL1	Island	1
cg00728099	0.00386792	0.00147871	0.00897401	LZTFL1	OpenSea	1
cg18770816	-0.000164269	6.95117e-05	0.0182188	LZTFL1	Island	1
cg22850860	0.00373079	0.00159929	0.0197637	LZTFL1	OpenSea	1
cg01865626	0.000511858	0.000225811	0.0235172	LZTFL1	OpenSea	1
cg08661012	0.000596373	0.000267603	0.0259588	LZTFL1	Island	1
cg13312303	0.00100906	0.000458062	0.0277219	LZTFL1	OpenSea	1
cg03032607	0.00578498	0.0027202	0.0335757	LZTFL1	N_Shore	1
cg04817148	0.000755701	0.000405351	0.0624314	LZTFL1	S_Shore	1
cg08186124	0.000171542	0.000103205	0.0966465	LZTFL1	Island	1
cg25434241	0.000352997	0.000215364	0.101364	LZTFL1	OpenSea	1
cg01693650	-0.000452299	0.000323682	0.16247	LZTFL1	Island	1
cg18713168	-0.000146662	0.000110626	0.185081	LZTFL1	Island	1
cg12988275	-0.000275184	0.000220742	0.212688	LZTFL1	OpenSea	1
cg06730002	0.00472447	0.00459134	0.303613	LZTFL1	OpenSea	1
cg12857957	0.000188599	0.000192907	0.328364	LZTFL1	Island	1
cg06799455	-0.000344811	0.000370576	0.352243	LZTFL1	N_Shore	1
cg13426237	-0.000276284	0.000381641	0.469194	LZTFL1	S_Shore	1
cg23890383	0.000444094	0.000729094	0.542528	LZTFL1	OpenSea	1
cg00634029	0.00312173	0.00528856	0.555073	LZTFL1	OpenSea	1
cg03297297	0.00152033	0.00273966	0.579005	LZTFL1	OpenSea	1
cg20933330	-0.000559136	0.00101162	0.580523	LZTFL1	OpenSea	1
cg09355011	-0.00110162	0.00215215	0.608801	LZTFL1	OpenSea	1
cg00482389	0.000442134	0.00107791	0.681723	LZTFL1	OpenSea	1
cg05485520	0.000130886	0.000424654	0.757949	LZTFL1	Island	1
cg21878420	-3.13485e-05	0.000223224	0.888331	LZTFL1	Island	1
cg14999852	-2.04819e-05	0.000157736	0.8967	LZTFL1	Island	1
cg13130352	-0.0478947	0.00313634	9.43166e-50	HLA-G	Island	3.71337e-44
cg23110482	-0.0433109	0.0036973	1.18438e-30	HLA-G	S_Shore	7.77181e-26
cg26511972	-0.0142754	0.00170669	1.15262e-16	HLA-G	Island	2.59314e-12
cg12358432	-0.0279916	0.00431951	1.16294e-10	HLA-G	Island	9.44054e-07
cg14574237	-0.0139591	0.00243254	1.10917e-08	HLA-G	N_Shelf	6.19423e-05
cg11363230	-0.00819364	0.00161433	4.24066e-07	HLA-G	Island	0.00185512
cg15595495	0.00882604	0.00228193	0.000113523	HLA-G	S_Shelf	0.305089
cg22257941	-0.00735843	0.0022829	0.00128878	HLA-G	Island	1
cg03521696	-0.00485218	0.00168203	0.00396181	HLA-G	Island	1
cg21855392	0.00361742	0.00138913	0.00928386	HLA-G	S_Shore	1
cg03997176	-0.00620027	0.00241196	0.0102267	HLA-G	Island	1
cg19141489	-0.00577949	0.00282031	0.0405754	HLA-G	Island	1
cg00126638	-0.00920742	0.0045206	0.0418113	HLA-G	Island	1
cg11682706	-0.00107085	0.00159365	0.501696	HLA-G	S_Shore	1
cg21727129	0.000588205	0.00124201	0.635846	HLA-G	N_Shore	1
cg21529533	0.000253793	0.000645739	0.694344	HLA-G	Island	1
cg03432955	-0.000636986	0.00604618	0.916106	HLA-G	N_Shore	1
cg12287358	-6.49855e-05	0.000824852	0.937212	HLA-G	Island	1
cg02791903	-0.00500599	0.000539557	4.54559e-20	CCHCR1	Island	1.62696e-15
cg03003216	-0.00272015	0.00031955	3.40165e-17	CCHCR1	Island	8.37048e-13
cg13902446	-0.00201445	0.000314338	1.8475e-10	CCHCR1	Island	1.42625e-06
cg02451928	-0.00135354	0.000228982	4.01726e-09	CCHCR1	Island	2.47133e-05
cg24385709	-0.00191047	0.000370444	2.76705e-07	CCHCR1	S_Shore	0.00123798
cg00160818	-0.00684971	0.00148795	4.42994e-06	CCHCR1	Island	0.016454
cg02909694	-0.000945492	0.00022362	2.46832e-05	CCHCR1	S_Shore	0.076823
cg14624895	-0.000939433	0.000228164	3.99647e-05	CCHCR1	Island	0.119202
cg26738916	-0.00078381	0.000202606	0.00011313	CCHCR1	Island	0.305074
cg00688979	0.00312878	0.000848392	0.000232468	CCHCR1	OpenSea	0.581117
cg03809032	-0.000555319	0.000156357	0.000392207	CCHCR1	Island	0.911015
cg20744541	-0.00152421	0.000486818	0.00176876	CCHCR1	N_Shelf	1
cg07613268	0.0112336	0.00359795	0.00182187	CCHCR1	OpenSea	1
cg04676934	0.00265838	0.000915306	0.00372249	CCHCR1	N_Shore	1
cg01086672	-0.000839751	0.000289879	0.00381175	CCHCR1	N_Shelf	1
cg02652369	0.00281263	0.0010648	0.00832258	CCHCR1	OpenSea	1
cg04072928	-0.000496539	0.000191306	0.00951744	CCHCR1	Island	1
cg22681114	0.00562393	0.00241587	0.0200214	CCHCR1	N_Shelf	1
cg07278158	0.0025349	0.00116699	0.0299661	CCHCR1	N_Shelf	1
cg24075966	-0.000484095	0.000235326	0.0398101	CCHCR1	S_Shore	1
cg01287833	0.00199945	0.0010104	0.0479739	CCHCR1	OpenSea	1
cg21062891	-0.000823977	0.000447048	0.0654626	CCHCR1	N_Shelf	1
cg24583287	-0.000506561	0.000283949	0.0745853	CCHCR1	N_Shelf	1
cg01190171	0.00104478	0.000678318	0.123666	CCHCR1	Island	1
cg13426857	-0.00116604	0.000758098	0.124188	CCHCR1	Island	1
cg14331998	0.0010659	0.000733692	0.146446	CCHCR1	N_Shelf	1
cg00080118	0.000302423	0.000216441	0.1625	CCHCR1	Island	1
cg21497082	0.00246658	0.00181396	0.174061	CCHCR1	OpenSea	1
cg24876187	-0.00485944	0.00357713	0.174474	CCHCR1	S_Shore	1
cg11805472	-0.000160985	0.00012446	0.196007	CCHCR1	Island	1
cg14362428	-0.000638962	0.000496058	0.197875	CCHCR1	OpenSea	1
cg12044213	-0.00309242	0.00283315	0.275185	CCHCR1	N_Shore	1
cg17561720	0.00144657	0.00134283	0.281502	CCHCR1	OpenSea	1
cg15724113	0.00013957	0.000136055	0.3051	CCHCR1	Island	1
cg07400063	-0.000822098	0.000951108	0.3875	CCHCR1	S_Shore	1
cg12493050	-0.00012667	0.000147989	0.392141	CCHCR1	Island	1
cg18795955	0.000270002	0.000338951	0.425793	CCHCR1	S_Shore	1
cg20635071	0.000136259	0.000173261	0.431709	CCHCR1	N_Shore	1
cg18729896	-6.59976e-05	8.71593e-05	0.44902	CCHCR1	Island	1
cg23884626	-9.13085e-05	0.000123729	0.460624	CCHCR1	Island	1
cg15374898	0.000224553	0.000310713	0.469952	CCHCR1	N_Shelf	1
cg22158929	-0.00236572	0.00351086	0.500502	CCHCR1	N_Shore	1
cg13979602	0.000545708	0.00083873	0.51536	CCHCR1	S_Shore	1
cg16519772	0.000278075	0.000437644	0.52525	CCHCR1	OpenSea	1
cg21334609	-0.000145036	0.000243806	0.551992	CCHCR1	N_Shelf	1
cg00686046	-0.000116995	0.000200143	0.558916	CCHCR1	S_Shore	1
cg01793865	-0.000146144	0.00027274	0.592135	CCHCR1	N_Shore	1
cg24859800	-0.000621606	0.00121534	0.609084	CCHCR1	S_Shore	1
cg01140214	0.000948953	0.00191859	0.620933	CCHCR1	OpenSea	1
cg04913913	-0.000216214	0.000442802	0.625403	CCHCR1	S_Shore	1
cg02247838	0.00129528	0.00267564	0.628368	CCHCR1	OpenSea	1
cg12748446	0.000755067	0.00159672	0.636349	CCHCR1	N_Shore	1
cg03130962	0.000399053	0.000889802	0.653862	CCHCR1	OpenSea	1
cg02853115	-0.000471952	0.00110527	0.669427	CCHCR1	N_Shelf	1
cg00628211	-0.00010765	0.00035074	0.758935	CCHCR1	N_Shore	1
cg05522349	7.26537e-05	0.000265663	0.784513	CCHCR1	N_Shore	1
cg04824716	-0.000399807	0.00275086	0.884459	CCHCR1	N_Shore	1
cg27092297	3.96163e-05	0.000387593	0.9186	CCHCR1	OpenSea	1
cg03780997	-0.000138889	0.00150368	0.926417	CCHCR1	OpenSea	1
cg07637554	0.0347784	0.00383855	3.14298e-19	NOTCH4	OpenSea	1.0312e-14
cg08801479	-0.0259792	0.00300139	1.02457e-17	NOTCH4	S_Shore	2.88134e-13
cg11671335	0.0148833	0.00172203	1.14194e-17	NOTCH4	S_Shore	3.10066e-13
cg06891815	-0.0237396	0.00292736	9.0061e-16	NOTCH4	S_Shore	1.81837e-11
cg24642916	-0.00121851	0.000168335	6.54839e-13	NOTCH4	Island	8.05685e-09
cg05973262	-0.0199862	0.00289982	7.44414e-12	NOTCH4	OpenSea	7.81563e-08
cg03250947	0.00576711	0.000871863	4.8245e-11	NOTCH4	OpenSea	4.22105e-07
cg01978236	-0.0151902	0.00231039	6.27823e-11	NOTCH4	OpenSea	5.31575e-07
cg09018483	-0.0266666	0.00417571	2.13303e-10	NOTCH4	OpenSea	1.61501e-06
cg25317746	-0.0184753	0.00293854	3.99818e-10	NOTCH4	OpenSea	2.86207e-06
cg18943331	0.00308978	0.000508194	1.44936e-09	NOTCH4	OpenSea	9.35464e-06
cg13185046	-0.0135118	0.00223323	1.73627e-09	NOTCH4	S_Shore	1.11153e-05
cg05166027	-0.0131925	0.00229183	9.99911e-09	NOTCH4	OpenSea	5.66444e-05
cg11884274	-0.0135592	0.00246966	4.55095e-08	NOTCH4	S_Shore	0.000229714
cg07010337	0.00508257	0.00100095	4.19278e-07	NOTCH4	OpenSea	0.00184442
cg24964350	0.00283698	0.000579817	1.07732e-06	NOTCH4	S_Shore	0.00453644
cg15031299	0.00632676	0.00129795	1.18185e-06	NOTCH4	OpenSea	0.00495012
cg21800193	0.0058339	0.00121086	1.56501e-06	NOTCH4	OpenSea	0.00628742
cg14004552	0.0073242	0.00164499	8.98334e-06	NOTCH4	S_Shelf	0.0311618
cg15919612	0.0048527	0.00110927	1.28205e-05	NOTCH4	OpenSea	0.0429583
cg20027331	0.00543844	0.00126754	1.87172e-05	NOTCH4	OpenSea	0.0599123
cg24960639	0.0147161	0.00369783	7.16057e-05	NOTCH4	OpenSea	0.202821
cg03626364	-0.00544261	0.00140035	0.000105142	NOTCH4	OpenSea	0.285489
cg24761212	0.00386971	0.00103639	0.000194121	NOTCH4	OpenSea	0.494679
cg14700707	0.00673337	0.00186662	0.000317443	NOTCH4	OpenSea	0.755176
cg06849931	0.00117773	0.000346276	0.000684971	NOTCH4	S_Shore	1
cg10257092	0.00496442	0.00149545	0.000918234	NOTCH4	OpenSea	1
cg07725183	-0.0109382	0.00332053	0.00100544	NOTCH4	OpenSea	1
cg05996538	-0.00936133	0.00286235	0.00109274	NOTCH4	OpenSea	1
cg20655068	0.00800707	0.00256399	0.00181779	NOTCH4	OpenSea	1
cg03145486	0.00390811	0.00125799	0.00192025	NOTCH4	OpenSea	1
cg16602097	0.00952757	0.00311899	0.00228414	NOTCH4	OpenSea	1
cg23846143	0.00118128	0.000387632	0.00233995	NOTCH4	OpenSea	1
cg11868595	-0.00426316	0.00142145	0.00274236	NOTCH4	OpenSea	1
cg16809040	-0.00503914	0.00170941	0.00323855	NOTCH4	OpenSea	1
cg11251925	0.00468945	0.00164838	0.00449021	NOTCH4	S_Shore	1
cg27322595	0.00520589	0.00196508	0.00813519	NOTCH4	OpenSea	1
cg23089723	0.00537437	0.00202919	0.0081511	NOTCH4	OpenSea	1
cg09798996	0.00131452	0.000517991	0.0112367	NOTCH4	OpenSea	1
cg24856537	0.00438299	0.00173448	0.0115855	NOTCH4	OpenSea	1
cg13882824	0.00214451	0.000860335	0.0127642	NOTCH4	OpenSea	1
cg23893346	0.00508625	0.00206251	0.0137487	NOTCH4	OpenSea	1
cg02592454	-0.00271525	0.00110972	0.0145036	NOTCH4	OpenSea	1
cg19460293	-0.00168179	0.000693328	0.0153722	NOTCH4	OpenSea	1
cg19155735	0.0102766	0.00437485	0.0189244	NOTCH4	OpenSea	1
cg01458646	-0.00360039	0.00155703	0.0208648	NOTCH4	OpenSea	1
cg18244508	-0.00586335	0.00253781	0.0209728	NOTCH4	OpenSea	1
cg16072814	-0.00501618	0.00223806	0.025121	NOTCH4	OpenSea	1
cg06023661	-0.00959442	0.0043685	0.0281927	NOTCH4	S_Shore	1
cg09198277	0.00132864	0.000651535	0.0415641	NOTCH4	OpenSea	1
cg21462693	0.00733061	0.00369789	0.0475807	NOTCH4	OpenSea	1
cg17982494	0.0014211	0.000723966	0.0497986	NOTCH4	OpenSea	1
cg06815976	-0.00757472	0.00392217	0.0535996	NOTCH4	S_Shore	1
cg12120947	-0.00144879	0.000751172	0.0539158	NOTCH4	S_Shelf	1
cg18674460	0.00319051	0.00173632	0.0662899	NOTCH4	OpenSea	1
cg11949420	-0.00125712	0.000693784	0.0701477	NOTCH4	OpenSea	1
cg12172531	-0.00278213	0.00161503	0.085115	NOTCH4	OpenSea	1
cg12179641	0.00302351	0.00188343	0.10859	NOTCH4	OpenSea	1
cg27366984	0.000421343	0.000267233	0.115034	NOTCH4	OpenSea	1
cg06535498	-0.00231618	0.00148094	0.117985	NOTCH4	OpenSea	1
cg01220720	-0.00375957	0.002469	0.127998	NOTCH4	S_Shelf	1
cg05380127	0.00297183	0.00201918	0.141241	NOTCH4	OpenSea	1
cg05881416	0.000342111	0.000243156	0.159602	NOTCH4	S_Shelf	1
cg07024453	-0.00225394	0.00162738	0.16621	NOTCH4	OpenSea	1
cg24349745	-0.0014804	0.00107277	0.167754	NOTCH4	OpenSea	1
cg00780364	-0.000376894	0.000273193	0.167876	NOTCH4	OpenSea	1
cg09441030	0.00105388	0.000773403	0.173153	NOTCH4	OpenSea	1
cg05115308	0.000258292	0.000194271	0.183828	NOTCH4	Island	1
cg27597473	-0.00169556	0.00128971	0.188775	NOTCH4	OpenSea	1
cg01136185	0.000848439	0.000646387	0.189481	NOTCH4	OpenSea	1
cg18607901	0.000215842	0.000167994	0.199012	NOTCH4	OpenSea	1
cg01108614	-0.000163015	0.000127017	0.199506	NOTCH4	S_Shelf	1
cg02090927	0.00104746	0.000843078	0.214235	NOTCH4	OpenSea	1
cg07822788	0.00454438	0.0037503	0.225763	NOTCH4	OpenSea	1
cg20794512	-0.000213731	0.000183231	0.243575	NOTCH4	S_Shelf	1
cg23602832	0.00129065	0.00110679	0.243709	NOTCH4	OpenSea	1
cg11748170	0.00185012	0.00159476	0.246144	NOTCH4	S_Shore	1
cg00697559	-0.000804546	0.000723618	0.266348	NOTCH4	OpenSea	1
cg08130490	-0.000269499	0.000244022	0.269556	NOTCH4	OpenSea	1
cg22155039	0.00397834	0.00363604	0.274033	NOTCH4	OpenSea	1
cg00366603	-0.0234233	0.0217845	0.282411	NOTCH4	OpenSea	1
cg14614539	0.0143375	0.0133928	0.284512	NOTCH4	OpenSea	1
cg02902313	0.00548303	0.00519276	0.291149	NOTCH4	S_Shore	1
cg20102694	0.00127743	0.00123056	0.299362	NOTCH4	OpenSea	1
cg10158182	0.00783655	0.00758509	0.301664	NOTCH4	OpenSea	1
cg08939974	-0.00196145	0.00203308	0.334783	NOTCH4	OpenSea	1
cg04864990	0.00227632	0.00238486	0.339958	NOTCH4	OpenSea	1
cg21265210	-0.000510352	0.000543366	0.347726	NOTCH4	OpenSea	1
cg13336485	-0.000912871	0.000997549	0.360247	NOTCH4	OpenSea	1
cg01849401	0.00451482	0.0049562	0.362441	NOTCH4	OpenSea	1
cg11662340	0.00134548	0.00147757	0.362623	NOTCH4	S_Shelf	1
cg25994616	9.94161e-05	0.000111157	0.371236	NOTCH4	S_Shelf	1
cg04742143	0.00118032	0.00137907	0.392172	NOTCH4	OpenSea	1
cg24446242	0.00172665	0.00209031	0.408893	NOTCH4	OpenSea	1
cg16002544	-0.000167052	0.000215389	0.43809	NOTCH4	OpenSea	1
cg20671150	-0.000414447	0.000534841	0.438497	NOTCH4	OpenSea	1
cg16062253	0.00189483	0.00249691	0.448024	NOTCH4	OpenSea	1
cg27054610	0.00176542	0.00242479	0.466658	NOTCH4	OpenSea	1
cg01251971	0.00121013	0.00172071	0.481971	NOTCH4	OpenSea	1
cg16642360	-0.000807574	0.00114865	0.482103	NOTCH4	OpenSea	1
cg19256906	0.000900266	0.00133106	0.498898	NOTCH4	OpenSea	1
cg24697648	0.00164308	0.00250144	0.511354	NOTCH4	OpenSea	1
cg12101615	-0.0005431	0.000888665	0.541179	NOTCH4	OpenSea	1
cg08291049	0.000134243	0.00022893	0.557681	NOTCH4	S_Shelf	1
cg11842752	0.000240341	0.000430293	0.576534	NOTCH4	OpenSea	1
cg23585168	0.00132159	0.00265678	0.618936	NOTCH4	OpenSea	1
cg18192906	0.000553477	0.00113099	0.624632	NOTCH4	OpenSea	1
cg12966376	-0.000629139	0.00146872	0.668439	NOTCH4	OpenSea	1
cg09702096	0.000220711	0.000563136	0.695152	NOTCH4	OpenSea	1
cg20440187	0.000688177	0.00183468	0.707632	NOTCH4	OpenSea	1
cg12670403	0.000205195	0.000607839	0.735716	NOTCH4	OpenSea	1
cg16599983	-0.000652774	0.00193677	0.736122	NOTCH4	OpenSea	1
cg19448144	0.000357121	0.00114381	0.754907	NOTCH4	OpenSea	1
cg02642841	-6.60194e-05	0.000271979	0.808235	NOTCH4	OpenSea	1
cg13089044	7.61791e-05	0.000339182	0.822317	NOTCH4	OpenSea	1
cg26793289	4.22419e-05	0.000198685	0.831656	NOTCH4	OpenSea	1
cg22566787	0.000178107	0.000868961	0.837621	NOTCH4	OpenSea	1
cg08135904	-0.000339056	0.00165601	0.837796	NOTCH4	OpenSea	1
cg11981868	-0.000556243	0.00312834	0.858893	NOTCH4	OpenSea	1
cg11408754	0.000231031	0.00142661	0.871367	NOTCH4	OpenSea	1
cg21156577	-2.66051e-05	0.000165974	0.872665	NOTCH4	Island	1
cg27338898	9.8842e-05	0.000639165	0.87712	NOTCH4	Island	1
cg02669888	-0.000118035	0.000806622	0.883675	NOTCH4	OpenSea	1
cg21993547	-0.00019979	0.0013914	0.88584	NOTCH4	OpenSea	1
cg21072248	-5.98927e-05	0.000428859	0.888947	NOTCH4	OpenSea	1
cg17351927	-0.00180661	0.0129585	0.889137	NOTCH4	OpenSea	1
cg09249446	-3.07924e-05	0.000223866	0.890612	NOTCH4	OpenSea	1
cg26457116	-9.79175e-05	0.000718667	0.891639	NOTCH4	S_Shelf	1
cg21141192	-3.31786e-05	0.000323007	0.918198	NOTCH4	S_Shore	1
cg09903849	3.03753e-05	0.000303822	0.920373	NOTCH4	OpenSea	1
cg20241876	0.000222448	0.00223692	0.920796	NOTCH4	OpenSea	1
cg22022067	-0.000144394	0.00149019	0.922819	NOTCH4	OpenSea	1
cg15183440	-5.44382e-05	0.000579811	0.925207	NOTCH4	OpenSea	1
cg09458323	-0.000112357	0.00124873	0.928315	NOTCH4	OpenSea	1
cg01054432	3.11474e-05	0.000387637	0.935966	NOTCH4	S_Shelf	1
cg06863878	-2.24867e-05	0.000667018	0.97311	NOTCH4	OpenSea	1
cg13096809	-6.14479e-05	0.00221821	0.977903	NOTCH4	OpenSea	1
cg01175636	-4.42853e-06	0.000374795	0.990574	NOTCH4	OpenSea	1
cg18416871	1.0308e-05	0.0015232	0.994601	NOTCH4	OpenSea	1
cg04951822	-0.034862	0.00389106	7.58836e-19	OAS1	OpenSea	2.39011e-14
cg24189072	-0.00272304	0.000398438	1.10595e-11	OAS1	OpenSea	1.10235e-07
cg17445535	0.0108453	0.00172993	4.47758e-10	OAS1	OpenSea	3.17636e-06
cg04708790	0.00573569	0.00109933	2.01196e-07	OAS1	OpenSea	0.000915763
cg25668626	0.00227164	0.000466932	1.23857e-06	OAS1	OpenSea	0.00513308
cg26618699	0.000672056	0.000181854	0.000225582	OAS1	OpenSea	0.565699
cg19789466	0.00364521	0.000991011	0.000241339	OAS1	OpenSea	0.592015
cg09151598	0.00688285	0.00188042	0.000258829	OAS1	OpenSea	0.632948
cg13483603	-0.000289379	8.94626e-05	0.00123885	OAS1	OpenSea	1
cg21197031	0.00434888	0.00196902	0.0273178	OAS1	OpenSea	1
cg19609748	-0.00151571	0.000797509	0.0575119	OAS1	OpenSea	1
cg06168856	-0.00532987	0.00298415	0.0742484	OAS1	OpenSea	1
cg18217049	0.00176243	0.00162936	0.279536	OAS1	OpenSea	1
cg12877361	0.000773592	0.0018653	0.678388	OAS1	OpenSea	1
cg21730677	-0.000225454	0.000583388	0.699202	OAS1	OpenSea	1
cg12247536	0.00258091	0.000489949	1.53792e-07	OAS2	OpenSea	0.000742944
cg11318133	-0.00305019	0.000657274	3.71001e-06	OAS2	OpenSea	0.0141129
cg16399664	-0.00228306	0.000586519	0.000102616	OAS2	OpenSea	0.279593
cg04880620	-0.00973046	0.00256622	0.000154255	OAS2	OpenSea	0.402199
cg11601443	-0.00469914	0.00146079	0.00131785	OAS2	OpenSea	1
cg06255132	0.00165225	0.000578609	0.00434286	OAS2	OpenSea	1
cg12560128	-0.000676516	0.000281273	0.0162591	OAS2	OpenSea	1
cg03210276	-0.00139825	0.000592022	0.0182855	OAS2	OpenSea	1
cg16382882	0.000508481	0.000223819	0.0232075	OAS2	OpenSea	1
cg03320783	-0.0168984	0.00809576	0.0369924	OAS2	OpenSea	1
cg19371652	0.0045623	0.00261778	0.0815279	OAS2	OpenSea	1
cg03996150	-0.000377114	0.000217222	0.082712	OAS2	OpenSea	1
cg20726456	-0.00209584	0.00125169	0.0942163	OAS2	OpenSea	1
cg00175901	-0.000522105	0.000353988	0.140399	OAS2	OpenSea	1
cg06217905	0.000458519	0.000311521	0.14122	OAS2	OpenSea	1
cg20870559	0.000686765	0.00047681	0.149938	OAS2	OpenSea	1
cg07253769	-0.00311632	0.0024365	0.201047	OAS2	OpenSea	1
cg00085448	0.00037553	0.000336825	0.26503	OAS2	OpenSea	1
cg20800221	-0.000912526	0.00119198	0.444036	OAS2	OpenSea	1
cg16366376	9.78582e-05	0.000162074	0.546057	OAS2	OpenSea	1
cg06154315	-0.000855129	0.00151836	0.573371	OAS2	OpenSea	1
cg24531077	0.000992788	0.0028	0.722953	OAS2	OpenSea	1
cg25682386	6.49807e-05	0.000244306	0.790283	OAS2	OpenSea	1
cg22260958	0.0251001	0.00366938	1.06084e-11	OAS3	N_Shore	1.07094e-07
cg09167772	-0.00132018	0.000193676	1.24875e-11	OAS3	S_Shore	1.22912e-07
cg18120998	-0.00264543	0.000440717	2.32026e-09	OAS3	Island	1.45003e-05
cg25800166	0.0159259	0.00354683	7.54295e-06	OAS3	N_Shore	0.0267546
cg22447989	0.0156048	0.00414941	0.000174544	OAS3	N_Shore	0.448032
cg18448515	0.00169457	0.00045062	0.000174677	OAS3	OpenSea	0.448032
cg08147692	0.00163374	0.000470096	0.000521671	OAS3	N_Shore	1
cg16458507	-0.00181326	0.000663825	0.00636228	OAS3	Island	1
cg24948564	-0.00173871	0.000718252	0.0155815	OAS3	OpenSea	1
cg11229468	0.000602469	0.000261972	0.0215705	OAS3	OpenSea	1
cg24515746	0.00184562	0.0008856	0.0372902	OAS3	N_Shore	1
cg20102336	-0.000358376	0.00021146	0.0902828	OAS3	S_Shore	1
cg25319449	0.000152193	9.40542e-05	0.105797	OAS3	N_Shore	1
cg19816075	-0.00906443	0.00745062	0.223907	OAS3	OpenSea	1
cg11236111	-0.000475324	0.000658747	0.470655	OAS3	OpenSea	1
cg03331867	-0.000223389	0.000333721	0.50333	OAS3	Island	1
cg01128221	0.000215322	0.000341878	0.528887	OAS3	Island	1
cg25297038	-0.000101899	0.000169816	0.548541	OAS3	OpenSea	1
cg22044401	0.000110618	0.000255116	0.664628	OAS3	OpenSea	1
cg22026360	9.25093e-05	0.000307099	0.763268	OAS3	Island	1
cg27066543	5.47207e-05	0.000232825	0.814211	OAS3	OpenSea	1
cg17819896	0.0191685	0.00150779	1.34635e-35	DPP9	Island	1.32519e-30
cg23356090	0.0220451	0.00216852	1.11962e-23	DPP9	OpenSea	5.18602e-19
cg10165241	-0.011857	0.00147895	1.87063e-15	DPP9	OpenSea	3.59264e-11
cg09508448	0.008047	0.00131428	1.11448e-09	DPP9	N_Shelf	7.43702e-06
cg04163916	-0.00455209	0.000839425	6.61329e-08	DPP9	S_Shore	0.000329587
cg03247293	0.00626362	0.0015329	4.56849e-05	DPP9	N_Shore	0.13423
cg02362719	-0.000966046	0.000258321	0.000189685	DPP9	S_Shore	0.484944
cg22768335	0.00395454	0.00111311	0.00039062	DPP9	N_Shore	0.910014
ch.19.253092F	-0.00192049	0.000558571	0.000598167	DPP9	OpenSea	1
cg18317135	0.0071588	0.00249651	0.00418259	DPP9	S_Shore	1
cg01098142	0.00188534	0.000723178	0.00920474	DPP9	Island	1
cg15746870	0.000474155	0.000185513	0.0106681	DPP9	S_Shore	1
cg15544596	0.00151518	0.000598731	0.0114651	DPP9	Island	1
cg07230018	0.00606147	0.00252549	0.0164855	DPP9	S_Shore	1
cg07317664	-0.00164489	0.00068623	0.0166261	DPP9	S_Shore	1
cg15404665	-0.017505	0.00754809	0.0204935	DPP9	S_Shore	1
cg01152629	0.00333253	0.00148318	0.0247618	DPP9	OpenSea	1
cg18347423	-0.000796775	0.000370559	0.0316652	DPP9	N_Shore	1
cg22521640	0.000658391	0.000316216	0.0374675	DPP9	N_Shelf	1
cg09356750	0.000709551	0.00040298	0.0784401	DPP9	S_Shelf	1
cg12739264	-0.00168887	0.000984573	0.0864475	DPP9	S_Shore	1
cg19526579	-0.000733272	0.000428517	0.0872099	DPP9	S_Shelf	1
cg03734301	-0.000776669	0.000465028	0.0950534	DPP9	OpenSea	1
cg13514178	0.00125662	0.000807184	0.119687	DPP9	S_Shore	1
cg24423897	0.000365974	0.000236794	0.122382	DPP9	Island	1
cg00371891	0.00141624	0.00106338	0.183074	DPP9	Island	1
cg00503832	0.000471846	0.00036379	0.194779	DPP9	OpenSea	1
cg10344433	0.000564099	0.000486236	0.246139	DPP9	S_Shore	1
cg22561727	0.00133007	0.00119799	0.267032	DPP9	N_Shelf	1
cg07204134	0.000339199	0.000326362	0.298781	DPP9	OpenSea	1
cg08361380	-0.00151149	0.00166759	0.364841	DPP9	N_Shelf	1
cg04037813	0.000645786	0.000873756	0.459942	DPP9	N_Shore	1
cg18328612	0.00110603	0.00157417	0.482382	DPP9	Island	1
cg14531512	-0.000130395	0.000210154	0.53502	DPP9	N_Shore	1
cg00491603	0.00091086	0.00155326	0.557665	DPP9	Island	1
cg00163735	-0.000487673	0.000851475	0.566889	DPP9	S_Shelf	1
cg11781328	-0.000425975	0.000906935	0.638633	DPP9	OpenSea	1
cg13513411	9.42291e-05	0.00020587	0.647213	DPP9	N_Shore	1
cg03775330	0.000712238	0.00163137	0.662459	DPP9	Island	1
cg16723130	5.74269e-05	0.000144737	0.691583	DPP9	Island	1
cg22519738	-0.000143039	0.000366431	0.696317	DPP9	S_Shore	1
cg07582623	-9.7252e-05	0.000250899	0.698345	DPP9	OpenSea	1
cg02907425	-0.000501834	0.00132465	0.704847	DPP9	Island	1
cg22802746	-8.5103e-05	0.000303982	0.779538	DPP9	OpenSea	1
cg07469449	-0.000291376	0.00114892	0.799825	DPP9	OpenSea	1
cg15355185	-0.000158007	0.000640386	0.805139	DPP9	OpenSea	1
cg24142638	0.000127022	0.000598111	0.83184	DPP9	OpenSea	1
cg14964934	-2.03511e-05	0.000103626	0.844326	DPP9	Island	1
cg14477543	-0.000370178	0.00238942	0.876898	DPP9	S_Shelf	1
cg21853992	4.72834e-05	0.00042291	0.91099	DPP9	OpenSea	1
cg25730440	6.55196e-05	0.000718211	0.927323	DPP9	N_Shore	1
cg07317566	-2.83554e-05	0.00416521	0.994569	DPP9	OpenSea	1
cg26244993	0.0277751	0.00374532	1.80901e-13	TYK2	OpenSea	2.45597e-09
cg26265787	-0.0266845	0.00453668	4.77932e-09	TYK2	S_Shore	2.91734e-05
cg11400613	-0.00253854	0.000554826	5.06048e-06	TYK2	S_Shore	0.0186204
cg02512212	0.00769066	0.00169382	5.96584e-06	TYK2	Island	0.0216482
cg19925475	0.00186175	0.000501126	0.000208948	TYK2	Island	0.529041
cg06917623	-0.00448258	0.00131437	0.000662166	TYK2	S_Shelf	1
cg25613873	0.00327735	0.00102618	0.00142739	TYK2	S_Shelf	1
cg01547781	0.00497123	0.00176634	0.00493666	TYK2	OpenSea	1
cg18611797	0.00697332	0.00266136	0.00885763	TYK2	N_Shore	1
cg00079643	0.00296396	0.00116249	0.0108607	TYK2	OpenSea	1
cg08896629	-0.000225519	0.000105585	0.0328153	TYK2	Island	1
cg15079565	-0.000304033	0.000153955	0.0484325	TYK2	Island	1
cg23306063	0.00121472	0.000709116	0.0868758	TYK2	Island	1
cg19307883	0.00329668	0.0019276	0.0873823	TYK2	OpenSea	1
cg00590639	0.000181913	0.000107277	0.0901018	TYK2	Island	1
cg23184299	0.00201365	0.00122617	0.100709	TYK2	Island	1
cg15197202	-0.00150716	0.000981474	0.124801	TYK2	N_Shelf	1
cg18856252	-0.00020087	0.000136551	0.141451	TYK2	Island	1
cg03889617	-0.000256759	0.000189775	0.176227	TYK2	Island	1
cg11331422	-0.00019348	0.000143506	0.177745	TYK2	Island	1
cg22140136	0.000906567	0.00071609	0.205669	TYK2	Island	1
cg07515324	-0.00119813	0.000960777	0.212535	TYK2	N_Shelf	1
cg14025953	0.00165884	0.0013948	0.234469	TYK2	OpenSea	1
cg05515585	0.00078384	0.000697614	0.261324	TYK2	S_Shelf	1
cg16068727	-0.000289705	0.00026608	0.276385	TYK2	Island	1
cg25395945	0.00234246	0.00228898	0.306264	TYK2	N_Shore	1
cg15981620	-0.000107358	0.000112543	0.340241	TYK2	Island	1
cg11575644	0.000253411	0.000285969	0.375649	TYK2	Island	1
cg11369662	8.71304e-05	0.000105896	0.410728	TYK2	S_Shore	1
cg07488370	0.000578213	0.000779632	0.458392	TYK2	OpenSea	1
cg25676786	-0.000158963	0.000215683	0.4612	TYK2	Island	1
cg02319549	0.000268677	0.000386292	0.486808	TYK2	N_Shore	1
cg26142436	-0.000561509	0.00105768	0.595559	TYK2	OpenSea	1
cg13971552	-0.000274185	0.000537228	0.609852	TYK2	N_Shore	1
cg22554952	7.94528e-05	0.000160441	0.620506	TYK2	N_Shore	1
cg18038269	0.000294334	0.000602165	0.625045	TYK2	Island	1
cg10144807	0.000518093	0.00113862	0.64915	TYK2	OpenSea	1
cg24226087	-4.11387e-05	0.000105679	0.697112	TYK2	N_Shore	1
cg05314616	0.00026197	0.000962604	0.785538	TYK2	OpenSea	1
cg06935109	0.00039306	0.00145672	0.787323	TYK2	OpenSea	1
cg11057783	-0.000100628	0.000719598	0.888802	TYK2	OpenSea	1
cg12184486	-2.88153e-05	0.000211775	0.891784	TYK2	OpenSea	1
cg06622468	0.00015878	0.00118235	0.893186	TYK2	Island	1
cg18892020	-0.000114587	0.00116313	0.921533	TYK2	OpenSea	1
cg21480173	-1.60018e-05	0.000188712	0.932433	TYK2	Island	1
cg21941105	3.71857e-06	0.000121089	0.975505	TYK2	Island	1
cg00288436	0.0140003	0.00216271	1.21521e-10	IFNAR2	OpenSea	9.7098e-07
cg12269436	-0.00893038	0.00153211	6.54272e-09	IFNAR2	N_Shore	3.84529e-05
cg24768245	-0.00129362	0.000339891	0.000145716	IFNAR2	Island	0.38247
cg00937568	-0.00234299	0.000630482	0.000208093	IFNAR2	N_Shore	0.528574
cg05770313	-0.00167274	0.00048969	0.000649047	IFNAR2	N_Shore	1
cg17977197	-0.00377395	0.0013246	0.00443114	IFNAR2	N_Shore	1
cg20215695	-0.00039525	0.000150481	0.00869431	IFNAR2	N_Shore	1
cg24949115	0.00671996	0.00259713	0.00974231	IFNAR2	OpenSea	1
cg17725807	0.0108673	0.00476227	0.0226015	IFNAR2	N_Shore	1
cg04857551	0.000530171	0.000233052	0.0230226	IFNAR2	OpenSea	1
cg12122356	-0.0016146	0.000930402	0.0828365	IFNAR2	OpenSea	1
cg21355791	-0.000404231	0.000236663	0.0877905	IFNAR2	N_Shore	1
cg18656581	-0.000773405	0.000473767	0.102749	IFNAR2	Island	1
cg01475000	0.00712516	0.00473302	0.132383	IFNAR2	N_Shore	1
cg17748222	0.00136759	0.00100203	0.172472	IFNAR2	N_Shelf	1
cg11628320	0.00729168	0.00707481	0.302834	IFNAR2	OpenSea	1
cg22030766	-0.000415935	0.000423513	0.326172	IFNAR2	OpenSea	1
cg26110456	-9.22978e-05	9.8421e-05	0.348473	IFNAR2	Island	1
cg06665941	0.000161502	0.000172713	0.349863	IFNAR2	Island	1
cg24851988	-0.000514107	0.000552158	0.351926	IFNAR2	OpenSea	1
cg16134430	-0.000245544	0.000286041	0.390766	IFNAR2	N_Shelf	1
cg06339338	0.0121105	0.0146561	0.40873	IFNAR2	OpenSea	1
cg27342941	0.00451353	0.00885887	0.610466	IFNAR2	OpenSea	1
cg13208562	7.69195e-05	0.000159629	0.629959	IFNAR2	Island	1
cg10309613	-5.02347e-05	0.000199193	0.80092	IFNAR2	N_Shore	1
cg22454603	1.84821e-05	9.64938e-05	0.848125	IFNAR2	N_Shore	1
cg02431704	-3.08775e-05	0.000407231	0.939568	IFNAR2	Island	1
cg20000468	-1.27925e-05	0.000666145	0.984681	IFNAR2	N_Shore	1
cg21980821	1.83722e-06	0.000192707	0.992394	IFNAR2	N_Shore	1
cg20156953	0.00431512	0.000559457	1.96748e-14	ADAM17	OpenSea	3.0985e-10
cg05656188	0.0285652	0.0041546	8.34486e-12	ADAM17	OpenSea	8.53372e-08
cg03240747	0.0033828	0.000546542	7.37574e-10	ADAM17	OpenSea	5.13969e-06
cg19615148	0.00546228	0.000896665	1.34798e-09	ADAM17	OpenSea	8.8453e-06
cg20291846	-0.000802284	0.000140214	1.22137e-08	ADAM17	S_Shore	6.77281e-05
cg06376494	0.00155548	0.000305044	3.75019e-07	ADAM17	OpenSea	0.00165899
cg07078329	0.0117572	0.00236649	7.36309e-07	ADAM17	S_Shore	0.003134
cg04254681	0.0081647	0.0016905	1.47644e-06	ADAM17	OpenSea	0.00602377
cg19979102	-0.00156802	0.000352108	8.9501e-06	ADAM17	OpenSea	0.0311618
cg06507134	0.00601286	0.00167817	0.000348232	ADAM17	OpenSea	0.825925
cg06584354	0.00619718	0.00194415	0.00145789	ADAM17	OpenSea	1
cg12203456	0.00178967	0.000565817	0.00158629	ADAM17	OpenSea	1
cg00406169	0.0114926	0.00368801	0.00185933	ADAM17	OpenSea	1
cg07944916	0.00589924	0.00189339	0.00186253	ADAM17	S_Shore	1
cg12784422	0.0108582	0.00405647	0.00749756	ADAM17	OpenSea	1
cg15083521	0.00374854	0.00155338	0.0159095	ADAM17	OpenSea	1
cg23886495	-0.000553477	0.000233685	0.0179612	ADAM17	Island	1
cg12347123	0.000312509	0.000159223	0.0498244	ADAM17	OpenSea	1
cg15847124	0.000935315	0.000523687	0.0742555	ADAM17	OpenSea	1
cg24320643	-0.000277732	0.000156164	0.0754866	ADAM17	Island	1
cg16812701	0.000720652	0.00040544	0.0756527	ADAM17	OpenSea	1
cg17603321	-0.000113506	7.54742e-05	0.132773	ADAM17	Island	1
cg12662955	-0.00100878	0.000792263	0.203073	ADAM17	OpenSea	1
cg13619829	-0.00169402	0.00137713	0.218809	ADAM17	OpenSea	1
cg01373705	-0.000120334	0.000106022	0.256523	ADAM17	Island	1
cg03998474	0.000269661	0.000275407	0.327638	ADAM17	Island	1
cg15134353	-0.000230388	0.000267769	0.389677	ADAM17	OpenSea	1
cg11362955	-8.97169e-05	0.000214208	0.675388	ADAM17	Island	1
cg01393184	3.97352e-05	0.00016341	0.807906	ADAM17	Island	1
cg01231165	5.53605e-05	0.000413891	0.893609	ADAM17	N_Shore	1
cg27333808	-5.00154e-06	0.00018471	0.9784	ADAM17	Island	1
cg01118224	1.71059e-06	9.53162e-05	0.985683	ADAM17	Island	1
cg01822537	1.19685e-06	8.12344e-05	0.988246	ADAM17	Island	1
cg13837938	0.0390555	0.00297417	9.05053e-38	CTSB	OpenSea	1.60833e-32
cg19347259	0.0468878	0.00400092	1.12038e-30	CTSB	OpenSea	7.77181e-26
cg13223011	0.0408198	0.0039108	7.70743e-25	CTSB	OpenSea	3.79315e-20
cg13964181	0.0195866	0.00233449	9.33997e-17	CTSB	OpenSea	2.1631e-12
cg09013287	-0.0125283	0.00196851	2.45121e-10	CTSB	OpenSea	1.82089e-06
cg26754383	0.00782868	0.0016498	2.23806e-06	CTSB	OpenSea	0.00872429
cg02088943	-0.00985599	0.00237422	3.45269e-05	CTSB	OpenSea	0.104166
cg22139271	-0.000632372	0.00015552	4.97382e-05	CTSB	Island	0.144521
cg13657292	0.00325869	0.000818644	7.13273e-05	CTSB	OpenSea	0.202762
cg16687420	-0.00715022	0.00259949	0.00600455	CTSB	S_Shore	1
cg11915580	-0.000529619	0.000197639	0.0074317	CTSB	S_Shore	1
cg21756720	-0.00302307	0.00116166	0.00933013	CTSB	N_Shore	1
cg01576688	-0.0046895	0.00186888	0.0121809	CTSB	OpenSea	1
cg04315434	-0.000325461	0.000135033	0.0160369	CTSB	Island	1
cg03654169	0.00439768	0.00195651	0.0247081	CTSB	OpenSea	1
cg27577738	-0.000324067	0.000165909	0.0509331	CTSB	S_Shore	1
cg09354158	0.000383554	0.000196558	0.0511611	CTSB	OpenSea	1
cg18787975	0.00184579	0.00100913	0.0675424	CTSB	S_Shore	1
cg08262993	0.000978606	0.000608295	0.107833	CTSB	OpenSea	1
cg07526799	0.00518179	0.00329375	0.115834	CTSB	OpenSea	1
cg18075392	0.0020295	0.0013385	0.129623	CTSB	OpenSea	1
cg08012294	-0.00130639	0.000888301	0.14155	CTSB	N_Shore	1
cg21919729	-0.00362682	0.00248139	0.144014	CTSB	OpenSea	1
cg22654980	0.00402092	0.00280099	0.151299	CTSB	N_Shelf	1
cg01002857	0.00313465	0.00226735	0.166975	CTSB	OpenSea	1
cg22570104	0.00231994	0.00174526	0.183915	CTSB	OpenSea	1
cg22505312	-0.00258325	0.00232528	0.266735	CTSB	OpenSea	1
cg26407100	-0.000844225	0.000927974	0.363069	CTSB	Island	1
cg15220648	-0.000220852	0.000245421	0.368293	CTSB	OpenSea	1
cg17019285	-0.000209332	0.000248774	0.400198	CTSB	Island	1
cg15224830	0.00146792	0.00184555	0.426489	CTSB	OpenSea	1
cg16624891	0.00109028	0.00141539	0.441217	CTSB	OpenSea	1
cg00057317	-0.000182712	0.000261882	0.485457	CTSB	Island	1
cg23710890	0.000313298	0.000560109	0.575987	CTSB	OpenSea	1
cg07277962	-0.000101206	0.000197485	0.60838	CTSB	OpenSea	1
cg02637136	-7.26049e-05	0.000187452	0.698559	CTSB	Island	1
cg09087222	-0.00208935	0.00894895	0.815418	CTSB	OpenSea	1
cg20539307	-6.69156e-05	0.00128681	0.958533	CTSB	OpenSea	1
cg01978221	0.00470436	0.00176436	0.00773344	CTSL	N_Shore	1
cg02104500	0.000872128	0.00065678	0.184375	CTSL	N_Shore	1
cg10289843	-0.000715515	0.000555811	0.198135	CTSL	Island	1
cg07911944	0.000772882	0.000676918	0.253695	CTSL	Island	1
cg20257143	0.000584751	0.00144983	0.686755	CTSL	N_Shore	1
cg25273765	0.0233522	0.00180911	1.32962e-36	HMGB1	OpenSea	1.49568e-31
cg21721489	0.0371421	0.0039148	6.79295e-21	HMGB1	OpenSea	2.67448e-16
cg05818394	0.0218735	0.00250727	5.74662e-18	HMGB1	OpenSea	1.67594e-13
cg12485044	0.0157747	0.00238924	5.23223e-11	HMGB1	OpenSea	4.52747e-07
cg13982823	0.0107968	0.00178575	1.78155e-09	HMGB1	OpenSea	1.13132e-05
cg17602887	0.0193357	0.00487393	7.54274e-05	HMGB1	OpenSea	0.210616
cg00589914	-0.000341647	9.28718e-05	0.000240947	HMGB1	OpenSea	0.592015
cg03571723	-0.00050294	0.000207388	0.0153959	HMGB1	OpenSea	1
cg01504447	0.00534378	0.00259326	0.0394727	HMGB1	OpenSea	1
cg23928927	0.000403396	0.000203141	0.0471994	HMGB1	OpenSea	1
cg00075768	-0.000253038	0.000152413	0.0970364	HMGB1	OpenSea	1
cg05972874	0.000510108	0.00032575	0.117527	HMGB1	OpenSea	1
cg09203961	0.000155966	0.000122551	0.203294	HMGB1	OpenSea	1
cg11047295	0.000313068	0.000264603	0.236894	HMGB1	OpenSea	1
cg21603943	-5.32986e-05	4.59055e-05	0.245767	HMGB1	OpenSea	1
cg23998351	-0.00131673	0.00117775	0.263708	HMGB1	OpenSea	1
cg18035291	-0.000240679	0.000228688	0.292735	HMGB1	OpenSea	1
cg00179128	-0.000136575	0.000141065	0.333081	HMGB1	OpenSea	1
cg17412964	-0.000582217	0.000728366	0.424189	HMGB1	OpenSea	1
cg25319276	8.43756e-05	0.000119642	0.48075	HMGB1	OpenSea	1
cg13277184	6.12457e-05	0.000112775	0.587139	HMGB1	OpenSea	1
cg20637611	-1.11754e-05	0.000235639	0.962179	HMGB1	OpenSea	1
cg03935991	0.01575	0.0013682	1.08471e-29	NRP1	OpenSea	6.57021e-25
cg15809806	0.00721744	0.000853649	5.48271e-17	NRP1	OpenSea	1.30825e-12
cg03442322	0.0145215	0.00194379	1.20892e-13	NRP1	OpenSea	1.7308e-09
cg25763127	0.00337172	0.000479752	2.90733e-12	NRP1	OpenSea	3.31784e-08
cg06859734	0.0133132	0.00189977	3.34807e-12	NRP1	OpenSea	3.71318e-08
cg08358427	0.00989735	0.00151183	7.5505e-11	NRP1	OpenSea	6.32497e-07
cg02977812	-0.00122504	0.000214427	1.28508e-08	NRP1	OpenSea	7.07626e-05
cg16087345	0.00662067	0.00116438	1.50228e-08	NRP1	OpenSea	8.1023e-05
cg25733480	-0.00235028	0.000414579	1.65561e-08	NRP1	N_Shelf	8.80861e-05
cg20687152	0.00256294	0.000452442	1.69783e-08	NRP1	OpenSea	8.97261e-05
cg06898048	0.0263746	0.00468602	2.08987e-08	NRP1	OpenSea	0.000108981
cg03602698	0.00169437	0.000348109	1.22434e-06	NRP1	OpenSea	0.00510094
cg17470096	0.00277141	0.000578109	1.76249e-06	NRP1	OpenSea	0.00700924
cg20701074	0.00465879	0.00100104	3.48113e-06	NRP1	OpenSea	0.0133714
cg10419493	0.00161407	0.000351372	4.64214e-06	NRP1	OpenSea	0.0171613
cg27039218	0.00181498	0.000402408	6.86922e-06	NRP1	OpenSea	0.0245864
cg09030553	-0.00343117	0.000764796	7.67703e-06	NRP1	OpenSea	0.0271081
cg11345700	0.00138246	0.000320733	1.71346e-05	NRP1	OpenSea	0.055753
cg23444399	0.00371991	0.000863221	1.72108e-05	NRP1	OpenSea	0.0557707
cg22279720	-0.0140504	0.00328939	2.03797e-05	NRP1	OpenSea	0.0649698
cg12622378	0.00280975	0.000660495	2.20175e-05	NRP1	OpenSea	0.0690724
cg05989059	0.00433632	0.00104054	3.21917e-05	NRP1	OpenSea	0.0986328
cg13114217	0.00265476	0.000638296	3.33672e-05	NRP1	OpenSea	0.101445
cg01874729	0.0029922	0.000720399	3.41869e-05	NRP1	OpenSea	0.103537
cg15391489	0.0033126	0.000814206	4.92501e-05	NRP1	OpenSea	0.144167
cg14965866	0.00881184	0.00216657	4.95266e-05	NRP1	OpenSea	0.144439
cg09084320	0.0138473	0.0034085	5.05031e-05	NRP1	OpenSea	0.146204
cg24892069	0.0270964	0.0068102	7.18644e-05	NRP1	OpenSea	0.202824
cg25713793	0.0103521	0.00268254	0.000117624	NRP1	OpenSea	0.315036
cg13090418	-0.0253239	0.00669294	0.000159311	NRP1	N_Shore	0.41265
cg00346755	0.00354111	0.00100115	0.000414311	NRP1	OpenSea	0.953918
cg02543939	0.00146077	0.000416281	0.000460089	NRP1	OpenSea	1
cg20330217	0.0017507	0.000502646	0.000507097	NRP1	OpenSea	1
cg05504719	0.00816021	0.0023537	0.000538048	NRP1	OpenSea	1
cg07913781	0.00396557	0.00116386	0.00066987	NRP1	OpenSea	1
cg13407144	0.000608826	0.00019023	0.00139463	NRP1	OpenSea	1
cg22620273	0.000411516	0.000153891	0.00755783	NRP1	OpenSea	1
cg04721557	0.000399445	0.000152846	0.00903583	NRP1	OpenSea	1
cg09603237	0.00547926	0.00215595	0.0111178	NRP1	OpenSea	1
cg04287203	0.00125743	0.000509416	0.0136603	NRP1	OpenSea	1
cg19131541	-0.00466854	0.0019318	0.0157566	NRP1	OpenSea	1
cg21998542	0.00500795	0.00221209	0.0236926	NRP1	OpenSea	1
cg24517944	-0.00309731	0.00154317	0.0448786	NRP1	OpenSea	1
cg06512724	0.00057707	0.000303045	0.0570302	NRP1	OpenSea	1
cg13779055	-0.000664622	0.000349778	0.0575677	NRP1	Island	1
cg23912035	0.000925746	0.000524465	0.0777032	NRP1	OpenSea	1
cg14219813	0.00250364	0.00143664	0.0815472	NRP1	OpenSea	1
cg17706662	-0.00141101	0.000824698	0.0872559	NRP1	OpenSea	1
cg17812637	0.00569617	0.00335664	0.0898634	NRP1	OpenSea	1
cg26295541	0.00129946	0.000770132	0.0917051	NRP1	OpenSea	1
cg25179876	-0.00654094	0.0039013	0.0937843	NRP1	OpenSea	1
cg12045634	0.000955687	0.000594641	0.108184	NRP1	OpenSea	1
cg12054892	-0.00831887	0.00524149	0.112652	NRP1	OpenSea	1
cg16131207	-0.00361967	0.0024904	0.146264	NRP1	OpenSea	1
cg08839819	0.000476529	0.00034936	0.172727	NRP1	OpenSea	1
cg17026287	-0.00017825	0.000130924	0.173525	NRP1	Island	1
cg00826728	-0.000451499	0.000334347	0.177052	NRP1	Island	1
cg26086245	-0.000443444	0.000350845	0.206409	NRP1	OpenSea	1
cg09277467	0.000856848	0.000768178	0.264808	NRP1	OpenSea	1
cg21379625	-0.00295198	0.0028352	0.297921	NRP1	OpenSea	1
cg03473377	-0.00185611	0.00179528	0.301322	NRP1	OpenSea	1
cg07233135	0.000211644	0.000208712	0.310688	NRP1	Island	1
cg14982967	0.000149576	0.000188924	0.428619	NRP1	OpenSea	1
cg00717280	-0.00043595	0.0005763	0.449465	NRP1	OpenSea	1
cg05293915	0.000700186	0.00108105	0.517263	NRP1	OpenSea	1
cg23313663	0.000173053	0.000275551	0.530062	NRP1	Island	1
ch.10.845914F	0.000663311	0.00111811	0.553088	NRP1	OpenSea	1
cg24638819	0.000148503	0.000275224	0.589555	NRP1	OpenSea	1
cg23198568	-0.000164743	0.00032152	0.608439	NRP1	Island	1
cg24892156	-0.000693478	0.0015505	0.654738	NRP1	Island	1
cg12841561	0.00141945	0.00328885	0.666084	NRP1	OpenSea	1
cg06338245	-0.000107413	0.00025377	0.672147	NRP1	OpenSea	1
cg13186597	-7.25263e-05	0.000253737	0.775037	NRP1	Island	1
cg27270412	0.000649011	0.00256981	0.800642	NRP1	N_Shore	1
cg12870705	-4.4008e-05	0.000219019	0.840773	NRP1	Island	1
cg20827580	-3.29835e-05	0.000182721	0.856769	NRP1	Island	1
cg09009410	6.32696e-05	0.000462508	0.891206	NRP1	Island	1
cg17425818	-0.000419808	0.0064373	0.94801	NRP1	OpenSea	1
cg09365847	5.59785e-06	0.000315797	0.985859	NRP1	Island	1
cg23919882	0.0205159	0.00279703	3.26838e-13	NRP2	OpenSea	4.36206e-09
cg04768970	0.0122695	0.00226549	6.87502e-08	NRP2	N_Shore	0.000340477
cg12452788	0.00102094	0.000192797	1.32502e-07	NRP2	OpenSea	0.000644048
cg04950465	-0.0093377	0.00186773	6.27571e-07	NRP2	OpenSea	0.0027152
cg02438638	0.00427879	0.000996835	1.85658e-05	NRP2	OpenSea	0.0596703
cg09739726	0.00345703	0.000828847	3.17067e-05	NRP2	OpenSea	0.0975263
cg19652118	0.00764761	0.00185501	3.90593e-05	NRP2	OpenSea	0.116944
cg05264870	0.012955	0.00354064	0.000260171	NRP2	OpenSea	0.634258
cg09387117	0.0086697	0.00240076	0.000312652	NRP2	OpenSea	0.7483
cg11114141	-0.00777089	0.00218662	0.000388915	NRP2	OpenSea	0.908731
cg10833510	0.00315846	0.00092204	0.000626686	NRP2	OpenSea	1
cg14472052	0.00617578	0.0018435	0.000823793	NRP2	OpenSea	1
cg27110090	0.00145529	0.000456642	0.0014612	NRP2	OpenSea	1
cg08001824	-0.00247498	0.000875786	0.00476236	NRP2	OpenSea	1
cg04444212	0.0032247	0.00121124	0.00782608	NRP2	OpenSea	1
cg04114380	0.00258645	0.000971858	0.0078484	NRP2	OpenSea	1
cg01355046	0.000642687	0.000246116	0.00909037	NRP2	OpenSea	1
cg02911957	0.00133613	0.000525353	0.0110595	NRP2	OpenSea	1
cg13923688	-0.00128619	0.000543064	0.0179655	NRP2	N_Shore	1
cg10447690	-0.00357881	0.00155814	0.0217359	NRP2	OpenSea	1
cg14163802	-0.00105276	0.000492155	0.0325558	NRP2	Island	1
cg08373252	-0.00410773	0.00208328	0.048781	NRP2	OpenSea	1
cg14158558	-0.00158796	0.000814012	0.0512297	NRP2	OpenSea	1
cg09114261	0.00501708	0.00270944	0.0642227	NRP2	N_Shore	1
cg16114434	0.00141073	0.000831627	0.0899841	NRP2	Island	1
cg10126788	-0.0125616	0.00759094	0.0981267	NRP2	OpenSea	1
cg25223532	-0.00347756	0.00221543	0.116651	NRP2	OpenSea	1
cg20351668	-0.0133764	0.00864436	0.12193	NRP2	OpenSea	1
cg25715429	-0.011451	0.00776828	0.140629	NRP2	OpenSea	1
cg03104110	-0.00610513	0.00436639	0.162213	NRP2	OpenSea	1
cg21155300	-0.00138911	0.00101108	0.169638	NRP2	OpenSea	1
cg02183001	-0.00242435	0.00176508	0.169757	NRP2	S_Shore	1
cg22367989	-0.000307208	0.000229319	0.180518	NRP2	Island	1
cg06285439	-0.0015915	0.00120067	0.185163	NRP2	OpenSea	1
cg15778095	0.0019195	0.00147775	0.194122	NRP2	OpenSea	1
cg19795793	0.00412498	0.00321985	0.200311	NRP2	S_Shore	1
cg18371506	-0.00042071	0.000336453	0.211298	NRP2	Island	1
cg02765736	0.000441003	0.000385159	0.252358	NRP2	OpenSea	1
cg14170307	0.00197496	0.00176481	0.263248	NRP2	OpenSea	1
cg07861390	-0.00347218	0.0031696	0.273452	NRP2	N_Shore	1
cg05025612	0.00173355	0.00160071	0.278953	NRP2	OpenSea	1
cg07953344	0.00271126	0.0025131	0.280791	NRP2	OpenSea	1
cg01323148	-0.000773321	0.000740243	0.296301	NRP2	Island	1
cg17455088	0.00122287	0.00118868	0.303721	NRP2	S_Shore	1
cg03141944	-0.000833769	0.000821115	0.310039	NRP2	OpenSea	1
cg24538292	-0.00029767	0.000312594	0.341089	NRP2	OpenSea	1
cg18724755	0.0003603	0.000397561	0.364904	NRP2	OpenSea	1
cg10652367	0.00147672	0.00164232	0.368676	NRP2	OpenSea	1
cg09745534	0.000697212	0.000788245	0.376532	NRP2	N_Shore	1
cg01565529	-0.0043583	0.00508725	0.391713	NRP2	OpenSea	1
cg05348875	-0.00661956	0.00780565	0.396519	NRP2	OpenSea	1
cg22308949	-0.00524144	0.00625638	0.402262	NRP2	OpenSea	1
cg11793701	0.000124234	0.000149715	0.406752	NRP2	Island	1
cg17809414	7.3004e-05	8.82406e-05	0.408155	NRP2	Island	1
cg09365459	0.00417873	0.00514768	0.417025	NRP2	OpenSea	1
cg24319718	-0.000247825	0.000314267	0.430454	NRP2	Island	1
cg00086429	0.00194146	0.00249032	0.435723	NRP2	OpenSea	1
cg12765755	-0.000299318	0.000394297	0.447876	NRP2	OpenSea	1
cg05173722	-0.000592992	0.000821146	0.47029	NRP2	OpenSea	1
cg20787112	-0.000346327	0.000568746	0.542643	NRP2	OpenSea	1
cg25320169	0.00149389	0.00247446	0.546098	NRP2	OpenSea	1
cg27421721	0.000107674	0.000182301	0.554831	NRP2	OpenSea	1
cg13094005	0.000643048	0.00112883	0.568977	NRP2	OpenSea	1
cg26408007	0.000937038	0.00167036	0.574878	NRP2	OpenSea	1
cg06967443	0.000139674	0.000254244	0.582816	NRP2	N_Shore	1
cg05889959	-0.000128637	0.000246404	0.601691	NRP2	OpenSea	1
cg04088940	-0.00279512	0.00632773	0.658738	NRP2	OpenSea	1
cg04023740	-6.3965e-05	0.000147177	0.663893	NRP2	Island	1
cg00698967	-0.00123724	0.0029454	0.674491	NRP2	N_Shore	1
cg21692404	9.92906e-05	0.000237287	0.675673	NRP2	OpenSea	1
cg14157435	-0.00386963	0.0101952	0.70432	NRP2	OpenSea	1
cg02185666	-0.000974789	0.00260202	0.707979	NRP2	Island	1
cg23038014	-0.000159167	0.000426881	0.709294	NRP2	Island	1
cg18351177	6.77767e-05	0.000208137	0.744736	NRP2	Island	1
cg21035493	-0.000588777	0.00197763	0.765951	NRP2	OpenSea	1
cg15260225	-0.000120631	0.000504624	0.811092	NRP2	OpenSea	1
cg04471779	-0.000232067	0.00115919	0.841347	NRP2	OpenSea	1
cg24900980	0.000131479	0.000962525	0.891363	NRP2	N_Shore	1
cg26250831	-0.000125475	0.000924661	0.892074	NRP2	OpenSea	1
cg01631497	-2.71592e-05	0.000201456	0.892773	NRP2	OpenSea	1
cg01154445	-0.000373546	0.00300466	0.901073	NRP2	N_Shore	1
cg10807027	0.000379059	0.0076157	0.960308	NRP2	OpenSea	1
cg26422981	-9.30122e-05	0.00425028	0.982543	NRP2	OpenSea	1
cg06441397	4.62474e-06	0.000254659	0.985513	NRP2	OpenSea	1
cg25292468	3.49447e-06	0.000561856	0.995038	NRP2	Island	1
cg26882410	0.00137358	0.000322604	2.16527e-05	AGT	OpenSea	0.0684737
cg07615755	0.00110524	0.00046165	0.0167575	AGT	OpenSea	1
cg09427468	0.000860122	0.00042485	0.0430553	AGT	OpenSea	1
cg14054578	-0.00764394	0.00383588	0.0464316	AGT	OpenSea	1
cg00430155	0.00847237	0.00507499	0.0951958	AGT	OpenSea	1
cg19125606	-0.00335529	0.00215979	0.120465	AGT	OpenSea	1
cg24474852	0.004354	0.00472733	0.357154	AGT	OpenSea	1
cg27401395	0.000207821	0.000318457	0.514101	AGT	OpenSea	1
cg07502417	0.00319574	0.00596559	0.592232	AGT	OpenSea	1
cg14523948	0.00080881	0.00161128	0.615749	AGT	OpenSea	1
cg22647018	0.000257454	0.00146271	0.860304	AGT	OpenSea	1
cg12469306	-0.000104702	0.00394809	0.978846	AGT	OpenSea	1
cg08593269	1.43649e-05	0.000848347	0.986492	AGT	OpenSea	1
cg04212229	0.00694478	0.00107292	1.22077e-10	AGTR1	OpenSea	9.7098e-07
cg14905498	0.00629951	0.00102193	8.61911e-10	AGTR1	OpenSea	5.90167e-06
cg27260617	-0.0112596	0.00200469	2.23395e-08	AGTR1	OpenSea	0.000115728
cg20906621	-0.0241737	0.0043757	3.75829e-08	AGTR1	S_Shore	0.000190928
cg08963455	0.0233916	0.00476784	1.00805e-06	AGTR1	N_Shore	0.00426755
cg18512997	0.0103505	0.00218039	2.21808e-06	AGTR1	OpenSea	0.00868942
cg10297223	0.0151271	0.00343405	1.11648e-05	AGTR1	N_Shore	0.0377317
cg04240493	0.00543958	0.00124697	1.3564e-05	AGTR1	N_Shore	0.0452571
cg27383174	0.00351857	0.000954314	0.00023326	AGTR1	OpenSea	0.581251
cg25833133	0.00107861	0.000308703	0.000486703	AGTR1	OpenSea	1
cg09658678	0.00222392	0.000706277	0.0016649	AGTR1	OpenSea	1
cg25047252	0.0105081	0.00354054	0.00303567	AGTR1	OpenSea	1
cg03068234	-0.00394439	0.00140604	0.00507778	AGTR1	OpenSea	1
cg21457909	-0.0051975	0.00190571	0.00644346	AGTR1	S_Shore	1
cg10784511	-0.00681013	0.00250508	0.0066168	AGTR1	OpenSea	1
cg15463966	0.00521719	0.00195045	0.00753988	AGTR1	OpenSea	1
cg22716605	0.00145466	0.000572732	0.0111687	AGTR1	OpenSea	1
cg27537279	0.00850746	0.00436298	0.0513325	AGTR1	OpenSea	1
cg22628833	0.00243039	0.00134762	0.0714724	AGTR1	OpenSea	1
cg14757898	0.0070946	0.00457681	0.12128	AGTR1	OpenSea	1
cg22498996	-0.000213019	0.000154282	0.16753	AGTR1	Island	1
cg25712987	0.000213731	0.000236622	0.366502	AGTR1	OpenSea	1
cg16418046	0.00196681	0.0025722	0.444581	AGTR1	OpenSea	1
cg22082709	-0.000411248	0.000620821	0.507778	AGTR1	Island	1
cg13528513	0.00167179	0.00289143	0.563207	AGTR1	S_Shelf	1
cg01644447	-0.000327592	0.000933149	0.725581	AGTR1	Island	1
cg04878152	0.000640841	0.00212648	0.763171	AGTR1	S_Shore	1
cg17517206	-0.000232079	0.000978093	0.812468	AGTR1	Island	1
cg05710753	-4.60821e-05	0.00143588	0.974401	AGTR1	Island	1
cg04444758	0.0261281	0.00327918	2.75494e-15	DPP4	OpenSea	5.04492e-11
cg17205440	0.0262877	0.00331671	3.82619e-15	DPP4	OpenSea	6.6952e-11
cg20427486	0.00750488	0.00102584	3.75219e-13	DPP4	OpenSea	4.84356e-09
cg16172329	0.00762084	0.00105908	8.8991e-13	DPP4	OpenSea	1.06173e-08
cg03688421	0.018587	0.00266097	3.9223e-12	DPP4	OpenSea	4.17368e-08
cg00273390	0.00471244	0.000804514	5.52382e-09	DPP4	OpenSea	3.32031e-05
cg08318371	0.00732419	0.00152589	1.71099e-06	DPP4	OpenSea	0.00683899
cg23246095	0.00275809	0.000586304	2.73232e-06	DPP4	S_Shore	0.0105985
cg15353603	-0.00859405	0.00188179	5.2657e-06	DPP4	OpenSea	0.0192854
cg10934831	0.0015952	0.000360692	1.03017e-05	DPP4	OpenSea	0.035269
cg03241330	-0.00895354	0.00218899	4.48845e-05	DPP4	OpenSea	0.132372
cg08652858	0.00238511	0.000608272	9.12644e-05	DPP4	OpenSea	0.252155
cg24094122	-0.00634382	0.00162823	0.00010112	DPP4	OpenSea	0.277439
cg19350270	-0.0261683	0.00737588	0.000397854	DPP4	N_Shore	0.921414
cg02039580	0.00198594	0.000596675	0.000890312	DPP4	OpenSea	1
cg09316885	-0.00386564	0.00119861	0.00128071	DPP4	N_Shore	1
cg17714581	0.00148292	0.000513708	0.00393695	DPP4	N_Shore	1
cg24827032	-0.010064	0.0035296	0.00440105	DPP4	N_Shore	1
cg21565914	-0.00879631	0.00315518	0.00535797	DPP4	S_Shore	1
cg14022057	-0.00428497	0.00154192	0.00550641	DPP4	N_Shore	1
cg16617101	-0.00632397	0.00231698	0.00640331	DPP4	N_Shore	1
cg24098944	0.000996263	0.000375993	0.00812348	DPP4	OpenSea	1
cg00235671	-0.00415021	0.00157708	0.00856769	DPP4	OpenSea	1
cg10507402	-0.000356915	0.000153893	0.0204874	DPP4	Island	1
cg25912827	-0.000470947	0.000237622	0.0476325	DPP4	Island	1
cg10112391	0.000627561	0.000414119	0.129834	DPP4	Island	1
cg20817669	-0.00164393	0.00110242	0.136072	DPP4	OpenSea	1
cg20539283	0.00101878	0.000686856	0.138172	DPP4	S_Shore	1
cg17278689	0.000563131	0.000415306	0.175278	DPP4	OpenSea	1
cg14779065	-0.000407167	0.000472852	0.389299	DPP4	S_Shore	1
cg04512966	0.00193438	0.00413576	0.640039	DPP4	OpenSea	1
cg09601770	-0.000650891	0.00212146	0.75902	DPP4	Island	1
cg02902394	-8.32453e-05	0.000324366	0.797484	DPP4	OpenSea	1
cg01907512	5.47095e-05	0.000223943	0.807024	DPP4	N_Shore	1
cg20053454	3.63117e-05	0.000233261	0.87631	DPP4	Island	1
cg12649175	0.000180477	0.00133881	0.892781	DPP4	N_Shelf	1
cg03505103	0.0514855	0.00459611	2.9909e-28	ERG	OpenSea	1.68222e-23
cg01257910	0.0198906	0.00247111	1.45253e-15	ERG	OpenSea	2.8594e-11
cg09386713	0.0331064	0.00424562	1.03003e-14	ERG	OpenSea	1.65525e-10
cg08626833	0.0168166	0.00225989	1.50134e-13	ERG	OpenSea	2.07403e-09
cg04606096	-0.00397065	0.000584669	1.48102e-11	ERG	OpenSea	1.43975e-07
cg15480311	0.00876084	0.00132315	4.62087e-11	ERG	OpenSea	4.08831e-07
cg24889134	-0.00384794	0.000589678	8.66649e-11	ERG	OpenSea	7.1834e-07
cg17274064	-0.0254337	0.00398185	2.11557e-10	ERG	S_Shore	1.61501e-06
cg27471246	0.0159422	0.00260121	1.07396e-09	ERG	OpenSea	7.22793e-06
cg13720762	0.0138011	0.00234759	4.86881e-09	ERG	OpenSea	2.9491e-05
cg02790096	-0.0119768	0.00211247	1.65122e-08	ERG	OpenSea	8.80861e-05
cg20337354	0.0143462	0.00257824	3.00502e-08	ERG	OpenSea	0.000153652
cg17759616	0.00406122	0.000753585	7.95743e-08	ERG	OpenSea	0.000391619
cg17869362	0.015524	0.00295451	1.65231e-07	ERG	OpenSea	0.000793337
cg06630192	-0.0147117	0.00280841	1.79902e-07	ERG	OpenSea	0.000838225
cg03535610	0.0163445	0.0033907	1.54653e-06	ERG	OpenSea	0.00627721
cg21578987	0.00477938	0.001032	3.88167e-06	ERG	N_Shelf	0.0145549
cg01877848	-0.0143308	0.00316244	6.21848e-06	ERG	S_Shore	0.0224615
cg16265313	0.00344184	0.000770191	8.32837e-06	ERG	OpenSea	0.0291466
cg11897636	0.00945239	0.00214491	1.10703e-05	ERG	OpenSea	0.0375736
cg12281271	-0.0105776	0.00257513	4.16737e-05	ERG	OpenSea	0.123365
cg21138414	0.0116027	0.00288195	5.89654e-05	ERG	OpenSea	0.169456
cg09293376	0.00340512	0.000866674	8.83636e-05	ERG	OpenSea	0.245
cg16962191	0.0020178	0.000528508	0.000138897	ERG	OpenSea	0.369496
cg03127334	-0.00501937	0.00131625	0.000141441	ERG	Island	0.37374
cg10984392	0.00654685	0.00171803	0.000142993	ERG	OpenSea	0.376577
cg17228105	-0.0124876	0.00338802	0.000234362	ERG	OpenSea	0.582154
cg26108843	0.0033811	0.000944826	0.00035417	ERG	S_Shore	0.834317
cg12226376	0.000884188	0.000269742	0.00106465	ERG	OpenSea	1
cg04867979	0.00837583	0.00267442	0.00176362	ERG	OpenSea	1
cg14921903	0.0027783	0.000927198	0.00276677	ERG	N_Shore	1
cg05563368	-0.0101023	0.00338224	0.00285445	ERG	OpenSea	1
cg01613817	0.00184652	0.00063761	0.00382267	ERG	OpenSea	1
cg25465513	0.00263866	0.000913114	0.00389927	ERG	OpenSea	1
cg12132969	-0.00667206	0.0023282	0.00420584	ERG	OpenSea	1
cg23340514	0.00172958	0.000626853	0.00585065	ERG	OpenSea	1
cg22008732	0.00702819	0.0026859	0.00894882	ERG	OpenSea	1
cg05682911	-0.0059793	0.00230374	0.00951878	ERG	OpenSea	1
cg18289104	0.00491192	0.00196254	0.0124033	ERG	OpenSea	1
cg24418664	-0.0030734	0.00135334	0.0232593	ERG	OpenSea	1
cg09529552	-0.00253766	0.00116339	0.0292855	ERG	OpenSea	1
cg21215173	-0.00100462	0.00046372	0.0304021	ERG	Island	1
cg14536431	0.000937839	0.000459059	0.041194	ERG	N_Shelf	1
cg02860186	-0.00647169	0.00338528	0.0560631	ERG	OpenSea	1
cg04207218	-0.000288142	0.000153761	0.0610891	ERG	OpenSea	1
cg20916520	-0.00460685	0.00256984	0.0731861	ERG	OpenSea	1
cg06496041	-0.0110227	0.00628334	0.0795449	ERG	OpenSea	1
cg01946279	0.000317317	0.000180962	0.0796777	ERG	OpenSea	1
cg15836850	0.000884553	0.000540017	0.101585	ERG	OpenSea	1
cg25311183	0.00706259	0.00445908	0.113391	ERG	OpenSea	1
cg02728441	0.000598047	0.0003859	0.121369	ERG	OpenSea	1
cg03700921	-0.00311816	0.00205277	0.128929	ERG	OpenSea	1
cg16682333	0.0021332	0.00140591	0.129354	ERG	OpenSea	1
cg20720876	0.0021091	0.00143722	0.142408	ERG	S_Shore	1
cg04163967	0.00212001	0.0014492	0.143665	ERG	OpenSea	1
cg15841763	0.00530264	0.00403994	0.189491	ERG	OpenSea	1
cg18413706	0.000268186	0.000219084	0.221056	ERG	OpenSea	1
cg13040992	-0.00213942	0.00199977	0.284831	ERG	Island	1
cg05519781	-0.000352381	0.000329478	0.284973	ERG	Island	1
cg01585030	-0.00323603	0.00327529	0.323273	ERG	OpenSea	1
cg19438483	0.000789475	0.000854448	0.355625	ERG	OpenSea	1
cg05601827	0.00275471	0.00301488	0.360987	ERG	OpenSea	1
cg09397888	0.00269933	0.00311007	0.385541	ERG	OpenSea	1
cg13454596	0.000218356	0.000251747	0.385852	ERG	OpenSea	1
cg13334579	0.00223057	0.00274346	0.416291	ERG	OpenSea	1
cg07209338	0.00213041	0.00291579	0.465084	ERG	OpenSea	1
cg24926355	-0.000868415	0.00118889	0.46521	ERG	OpenSea	1
cg21136271	0.00244886	0.0034325	0.475665	ERG	OpenSea	1
cg04958204	-0.00101253	0.00149907	0.499477	ERG	Island	1
cg15856419	0.00179212	0.00280852	0.523484	ERG	OpenSea	1
cg18905139	-8.31882e-05	0.000136243	0.541547	ERG	Island	1
cg00990740	0.00156931	0.00261205	0.548047	ERG	OpenSea	1
cg03431738	-0.000570294	0.00109927	0.603967	ERG	N_Shore	1
cg23129436	0.000442684	0.000904255	0.624504	ERG	OpenSea	1
cg12884169	0.000699587	0.00146256	0.63247	ERG	Island	1
cg06032349	0.000415854	0.00170284	0.807092	ERG	Island	1
cg25504771	6.5269e-05	0.000291707	0.822977	ERG	OpenSea	1
cg21825075	2.69937e-05	0.000561697	0.961676	ERG	S_Shore	1
cg03985360	0.00418948	0.000492134	3.38889e-17	ETV1	OpenSea	8.37048e-13
cg15495507	0.00165566	0.000219562	7.19255e-14	ETV1	OpenSea	1.04882e-09
cg07807504	0.0317348	0.00425042	1.24914e-13	ETV1	N_Shelf	1.75644e-09
cg26796083	0.011875	0.00177154	2.67865e-11	ETV1	OpenSea	2.48146e-07
cg23993949	0.00673467	0.00102036	5.30508e-11	ETV1	OpenSea	4.54061e-07
cg09281876	0.00701775	0.00112685	5.80885e-10	ETV1	OpenSea	4.08397e-06
cg00968865	0.00280516	0.000453988	7.87418e-10	ETV1	OpenSea	5.4389e-06
cg19428318	0.00529164	0.00102236	2.50737e-07	ETV1	OpenSea	0.00112821
cg21463790	0.0146798	0.00284711	2.78438e-07	ETV1	N_Shelf	0.0012387
cg27606564	0.00345549	0.000695416	7.33461e-07	ETV1	S_Shore	0.003134
cg09256162	0.000849222	0.000189782	8.10352e-06	ETV1	N_Shelf	0.0284863
cg11897145	-0.00183425	0.000457592	6.34714e-05	ETV1	N_Shore	0.181742
cg05918135	-0.000599723	0.000158062	0.000152732	ETV1	N_Shore	0.399552
cg19213633	0.00794713	0.00245132	0.00120756	ETV1	OpenSea	1
cg00469341	-0.000776629	0.000254403	0.00229893	ETV1	Island	1
cg07323919	-0.00423785	0.00145653	0.00366154	ETV1	N_Shore	1
cg02971555	0.00469864	0.0016164	0.00369302	ETV1	OpenSea	1
cg03932308	-0.00360231	0.00133607	0.00707535	ETV1	N_Shore	1
cg15256387	0.00123602	0.000465684	0.00801573	ETV1	S_Shore	1
cg01235968	-0.00153857	0.00069464	0.0268837	ETV1	Island	1
cg00328593	-0.000429291	0.000193871	0.0269256	ETV1	N_Shore	1
cg09366357	-0.000642292	0.000306864	0.0364743	ETV1	N_Shore	1
cg22748443	-0.00039907	0.000221024	0.0711464	ETV1	Island	1
cg08784464	-0.00143115	0.000815218	0.0793268	ETV1	Island	1
cg05131488	0.00293695	0.00171466	0.0869031	ETV1	S_Shore	1
cg11104510	-0.000599234	0.000357854	0.094193	ETV1	Island	1
cg12305238	0.00514182	0.00307114	0.0942477	ETV1	OpenSea	1
cg20281632	0.000937664	0.000615674	0.127928	ETV1	S_Shore	1
cg22479366	-0.000361753	0.000238745	0.129881	ETV1	Island	1
cg05605257	-0.000369483	0.000273273	0.176515	ETV1	Island	1
cg06969897	-0.000407595	0.000357059	0.253791	ETV1	N_Shore	1
cg06735111	-0.000235778	0.000244296	0.334601	ETV1	Island	1
cg17548881	0.000314587	0.00033011	0.340723	ETV1	Island	1
cg12145787	-0.000264171	0.000277491	0.341219	ETV1	S_Shore	1
cg20315976	0.000318399	0.000350844	0.364247	ETV1	N_Shore	1
cg03844154	-0.000215675	0.000239388	0.367733	ETV1	S_Shore	1
cg01958221	0.000147715	0.000209243	0.480306	ETV1	N_Shore	1
cg13484991	0.000556206	0.000788057	0.480403	ETV1	Island	1
cg06154860	0.000193131	0.000283189	0.495329	ETV1	N_Shore	1
cg21249126	8.07977e-05	0.000167785	0.630177	ETV1	N_Shore	1
cg26986937	0.000187229	0.000413581	0.650815	ETV1	Island	1
cg13524180	-4.17807e-05	9.39246e-05	0.656492	ETV1	Island	1
cg11279021	0.000159049	0.00134123	0.905618	ETV1	N_Shore	1
cg02881625	4.90593e-06	0.000210322	0.981393	ETV1	N_Shore	1
cg10386045	1.50083e-06	0.000151282	0.992086	ETV1	N_Shore	1
cg04284535	0.0070167	0.00162947	1.74601e-05	ETV4	Island	0.0563464
ch.17.1132965F	-0.00107835	0.000297335	0.0002946	ETV4	OpenSea	0.709406
cg27080876	0.0069561	0.00215443	0.00126453	ETV4	OpenSea	1
cg15777664	-0.00719353	0.00250428	0.00411756	ETV4	N_Shelf	1
cg13640455	0.00274794	0.00108245	0.0112075	ETV4	OpenSea	1
cg24679082	-0.000835371	0.000333638	0.0123692	ETV4	Island	1
cg14416508	-0.000427584	0.00017838	0.016624	ETV4	Island	1
cg17924081	0.00527445	0.00241838	0.0293069	ETV4	OpenSea	1
cg05011232	-0.000603171	0.000276868	0.0294875	ETV4	Island	1
cg01693090	-0.000547009	0.00025354	0.0310928	ETV4	Island	1
cg11868356	-0.00248735	0.00117575	0.0345142	ETV4	N_Shore	1
cg12003483	0.000959873	0.000456684	0.0356991	ETV4	Island	1
cg13649058	0.00496065	0.00240676	0.0394263	ETV4	OpenSea	1
cg26577421	-0.000755116	0.000395229	0.0562087	ETV4	Island	1
cg21940313	-0.00570947	0.00302489	0.0592453	ETV4	N_Shore	1
cg18579396	0.000963099	0.00051484	0.0615432	ETV4	Island	1
cg17867325	0.000552939	0.000296473	0.0623269	ETV4	S_Shore	1
cg22437020	-0.000588881	0.000333922	0.0779722	ETV4	Island	1
cg22562494	0.00308674	0.00192918	0.109759	ETV4	OpenSea	1
cg06868115	0.000680738	0.00046736	0.145403	ETV4	OpenSea	1
cg20729171	0.00301764	0.00209416	0.149756	ETV4	OpenSea	1
cg16400150	-0.000115113	0.00010036	0.251525	ETV4	Island	1
cg16609818	-0.000367428	0.00036294	0.311492	ETV4	Island	1
cg13682044	-0.000331235	0.000334505	0.322191	ETV4	Island	1
cg22292478	-0.000121295	0.000131159	0.355188	ETV4	Island	1
cg24692944	0.000506961	0.000781827	0.516784	ETV4	OpenSea	1
cg02348711	-0.000317097	0.000729511	0.663851	ETV4	Island	1
cg22832103	-0.000133402	0.000317739	0.674644	ETV4	OpenSea	1
cg00202403	6.82993e-05	0.000216935	0.75292	ETV4	Island	1
cg07760125	-0.000976046	0.0039545	0.805075	ETV4	OpenSea	1
cg13357178	-1.87873e-05	0.000123305	0.878915	ETV4	Island	1
cg06373011	2.71244e-05	0.000324167	0.933324	ETV4	Island	1
cg07112755	0.0127131	0.00220005	8.78448e-09	FAM3B	OpenSea	5.0175e-05
cg22612764	-0.00235014	0.000554429	2.35434e-05	FAM3B	N_Shore	0.0735663
cg06735472	0.00183459	0.000508381	0.000315706	FAM3B	N_Shore	0.753321
cg02715337	-0.00211699	0.000830967	0.010924	FAM3B	N_Shore	1
cg23634769	0.00077069	0.000352533	0.028926	FAM3B	N_Shore	1
cg03827102	0.00324134	0.00158552	0.0410582	FAM3B	OpenSea	1
cg10054197	0.00061274	0.000320122	0.0557592	FAM3B	Island	1
cg18440523	-0.00231836	0.00178472	0.194101	FAM3B	S_Shore	1
cg07047119	0.00103619	0.00100153	0.300985	FAM3B	OpenSea	1
cg07487940	0.000279525	0.000287152	0.330459	FAM3B	OpenSea	1
cg13050979	-0.00131933	0.00151147	0.382839	FAM3B	S_Shelf	1
cg16347213	0.00189559	0.00250921	0.450072	FAM3B	N_Shore	1
cg21553596	-0.000769345	0.00122972	0.531637	FAM3B	N_Shore	1
cg10019329	-0.000272704	0.00044945	0.544088	FAM3B	S_Shelf	1
cg06048309	0.000485829	0.00128142	0.704631	FAM3B	OpenSea	1
cg11288641	-7.553e-05	0.000234298	0.74721	FAM3B	N_Shore	1
cg22221870	-0.000154042	0.000682862	0.82155	FAM3B	N_Shore	1
cg08089513	0.000353939	0.0018904	0.8515	FAM3B	N_Shore	1
cg07485685	-0.0121294	0.000699163	1.04953e-62	FKBP5	Island	8.26429e-57
cg25114611	0.0240485	0.00243889	2.1068e-22	FKBP5	S_Shore	9.21641e-18
cg06409316	0.0124074	0.00170969	5.7346e-13	FKBP5	OpenSea	7.16759e-09
cg04791658	-0.00643167	0.000918931	3.55774e-12	FKBP5	OpenSea	3.89092e-08
cg25563198	0.0158995	0.00237764	2.98326e-11	FKBP5	S_Shore	2.73151e-07
cg07633853	-0.0123766	0.00192945	1.77697e-10	FKBP5	OpenSea	1.38538e-06
cg19014730	0.0113917	0.00191214	3.04329e-09	FKBP5	OpenSea	1.8869e-05
cg03546163	0.0282432	0.00498831	1.72539e-08	FKBP5	N_Shore	9.05743e-05
cg05039098	0.0124605	0.00237486	1.72008e-07	FKBP5	OpenSea	0.000811038
cg02665568	0.011535	0.00248734	3.76655e-06	FKBP5	OpenSea	0.014259
cg09268536	0.00412955	0.000934623	1.05025e-05	FKBP5	OpenSea	0.0358008
cg07061368	0.00781711	0.00183589	2.16381e-05	FKBP5	OpenSea	0.0684737
cg01294490	-0.000673274	0.000175205	0.000125639	FKBP5	S_Shore	0.335362
cg07843056	-0.000753595	0.0002034	0.000217434	FKBP5	Island	0.547008
cg04137760	0.00238763	0.000673723	0.000403723	FKBP5	OpenSea	0.932264
cg14339974	-0.00940049	0.00281527	0.000856707	FKBP5	OpenSea	1
cg01839003	-0.00533141	0.00171224	0.00187505	FKBP5	OpenSea	1
cg26495008	-0.00262137	0.00085864	0.00229756	FKBP5	OpenSea	1
cg13344434	0.0073099	0.00252083	0.00377684	FKBP5	OpenSea	1
cg15929276	-0.00673623	0.00236614	0.00446166	FKBP5	OpenSea	1
cg00130530	-0.00732763	0.00291156	0.0119265	FKBP5	S_Shore	1
cg16005389	0.00324	0.00131162	0.0135899	FKBP5	OpenSea	1
cg19226017	0.00553302	0.0025111	0.0276839	FKBP5	N_Shore	1
cg24295963	0.00475417	0.0021826	0.0295125	FKBP5	OpenSea	1
cg16052510	0.00743137	0.00381076	0.0513109	FKBP5	OpenSea	1
cg16012111	0.000607418	0.000321328	0.0588649	FKBP5	Island	1
cg03591753	-0.0040316	0.00214735	0.0606057	FKBP5	S_Shelf	1
cg17030679	-0.000565037	0.000319504	0.077141	FKBP5	S_Shore	1
cg20813374	0.00643595	0.00368435	0.0808274	FKBP5	S_Shore	1
cg16912838	-0.0125755	0.00772978	0.103925	FKBP5	OpenSea	1
cg00610228	0.000449108	0.000300237	0.13486	FKBP5	Island	1
cg07696519	-0.00684194	0.00469913	0.145557	FKBP5	OpenSea	1
cg08636224	0.000288159	0.000223843	0.198137	FKBP5	S_Shore	1
cg00862770	-0.000178313	0.000141624	0.208164	FKBP5	Island	1
cg00140191	-0.000230888	0.000189559	0.223365	FKBP5	Island	1
cg06087101	-0.00704148	0.00607044	0.246209	FKBP5	OpenSea	1
cg08642543	0.000500241	0.000438578	0.254181	FKBP5	OpenSea	1
cg14642437	0.00119873	0.00108129	0.26774	FKBP5	N_Shelf	1
cg08586216	0.000120866	0.00011533	0.294769	FKBP5	OpenSea	1
cg03245912	0.0020713	0.00206003	0.314796	FKBP5	S_Shore	1
cg17085721	0.00190856	0.00211257	0.366412	FKBP5	OpenSea	1
cg22363520	0.00014849	0.000167105	0.374327	FKBP5	OpenSea	1
cg10300814	0.000366086	0.000413525	0.376116	FKBP5	OpenSea	1
cg10913456	-0.000105749	0.000123282	0.391119	FKBP5	Island	1
cg06937024	-0.000113315	0.000141871	0.424554	FKBP5	N_Shore	1
cg11845071	-0.000112131	0.000169202	0.507599	FKBP5	Island	1
cg23416081	-0.00134551	0.00220134	0.541124	FKBP5	N_Shelf	1
cg03098337	-9.61324e-05	0.000306252	0.753632	FKBP5	OpenSea	1
cg14284211	-0.000200361	0.00160667	0.90077	FKBP5	OpenSea	1
cg26382148	-0.0514318	0.00392283	1.16252e-37	MEP1A	OpenSea	1.60833e-32
cg10954560	0.0174108	0.00241244	7.63922e-13	MEP1A	OpenSea	9.25435e-09
cg09160330	0.0320444	0.00480802	3.4612e-11	MEP1A	OpenSea	3.0971e-07
cg01242576	0.0155216	0.00253962	1.19205e-09	MEP1A	OpenSea	7.88781e-06
cg01372911	0.0136778	0.002605	1.68569e-07	MEP1A	OpenSea	0.000804459
cg02449202	0.00218298	0.000472006	4.0001e-06	MEP1A	OpenSea	0.0149279
cg16019620	0.00120636	0.000304162	7.57408e-05	MEP1A	OpenSea	0.210743
cg20980592	0.00476094	0.00174255	0.00635011	MEP1A	OpenSea	1
cg10609809	0.00149385	0.000554579	0.00712907	MEP1A	OpenSea	1
cg17568518	0.000921271	0.000594588	0.121445	MEP1A	OpenSea	1
cg17625273	-0.00237984	0.00155128	0.125168	MEP1A	OpenSea	1
cg06511138	0.000157675	0.00544136	0.976886	MEP1A	OpenSea	1
cg12602653	0.00720792	0.000902629	2.40027e-15	MEP1B	OpenSea	4.50008e-11
cg20102585	0.0078044	0.00133894	6.5437e-09	MEP1B	OpenSea	3.84529e-05
cg01941619	0.00397296	0.0010201	0.000101735	MEP1B	OpenSea	0.278156
cg20174927	0.0107394	0.00137108	7.86512e-15	MME	OpenSea	1.29025e-10
cg18654931	0.00654492	0.0013019	5.4443e-07	MME	OpenSea	0.0023685
cg14596625	-0.00398912	0.000921974	1.59197e-05	MME	OpenSea	0.0524777
cg23244600	0.00203106	0.000470814	1.68609e-05	MME	OpenSea	0.0550901
cg11435542	-0.00153781	0.000417718	0.000238368	MME	S_Shore	0.590245
cg20105647	0.00109746	0.000302092	0.000287738	MME	N_Shore	0.695007
cg01869154	-0.00373189	0.00111627	0.000844362	MME	OpenSea	1
cg18793036	0.0160341	0.00511909	0.00176132	MME	S_Shore	1
cg06169048	0.020828	0.00665428	0.00177453	MME	OpenSea	1
cg16769027	-0.00594617	0.00216976	0.00619246	MME	OpenSea	1
cg13902579	-0.00756148	0.0028351	0.00771596	MME	OpenSea	1
cg20216802	-0.000499697	0.000193674	0.00995167	MME	Island	1
cg09978130	-0.00463761	0.00189396	0.0144297	MME	OpenSea	1
cg23209255	-0.000662569	0.000274594	0.01592	MME	Island	1
cg09901765	-0.00470965	0.00197047	0.01694	MME	OpenSea	1
cg00992239	-0.00441903	0.00227374	0.0521019	MME	N_Shore	1
cg23273897	0.00228985	0.00135357	0.0908664	MME	N_Shore	1
cg22955973	-0.000291274	0.000192847	0.131109	MME	Island	1
cg07327039	-0.000679208	0.000463936	0.143356	MME	Island	1
cg05702597	0.00604736	0.00474153	0.202323	MME	OpenSea	1
cg27235955	-0.00163988	0.00136464	0.229633	MME	OpenSea	1
cg08085954	0.000854582	0.000721452	0.236351	MME	Island	1
cg03648334	0.000604124	0.000618086	0.32849	MME	Island	1
cg17344755	0.000412327	0.000447508	0.356967	MME	Island	1
cg03740997	0.000368706	0.000421389	0.381697	MME	N_Shore	1
cg22471230	0.000757052	0.000945638	0.423479	MME	Island	1
cg07862554	0.00117139	0.00152085	0.441264	MME	N_Shore	1
cg15921351	-0.00239778	0.00377547	0.525443	MME	OpenSea	1
cg15815551	0.000217547	0.000517161	0.674053	MME	OpenSea	1
cg21496658	-0.000112574	0.000687979	0.87004	MME	Island	1
cg22001630	0.000124032	0.00113459	0.912961	MME	Island	1
cg10094892	-6.36433e-05	0.000595172	0.914854	MME	N_Shore	1
cg05962239	-3.29479e-05	0.000368885	0.928839	MME	S_Shore	1
cg07159486	-0.00012483	0.00198417	0.949843	MME	N_Shore	1
cg24033859	3.18707e-05	0.00207073	0.987722	MME	N_Shore	1
cg04803226	-0.0312916	0.00238748	1.2255e-37	NKX3-1	S_Shore	1.60833e-32
cg01543179	-0.026431	0.00546241	1.41221e-06	NKX3-1	N_Shore	0.00579174
cg18502021	-0.000495255	0.000129845	0.000140981	NKX3-1	S_Shore	0.37374
cg21481775	-0.00265897	0.00098864	0.00721791	NKX3-1	N_Shore	1
cg12529432	0.000512801	0.000238067	0.0313639	NKX3-1	N_Shore	1
cg13609723	-0.000409458	0.000198123	0.0388988	NKX3-1	Island	1
cg26809197	-0.00124843	0.000638066	0.050542	NKX3-1	S_Shore	1
cg24559642	-0.0002294	0.000119852	0.0557656	NKX3-1	Island	1
cg06696292	-0.00164861	0.00100125	0.0998156	NKX3-1	N_Shelf	1
cg12866648	-0.000237177	0.000178934	0.185166	NKX3-1	Island	1
cg17865549	-0.00375909	0.00284936	0.187237	NKX3-1	S_Shore	1
cg21854921	-0.000187427	0.000144344	0.19428	NKX3-1	Island	1
cg25145993	-0.000198175	0.000184372	0.28257	NKX3-1	Island	1
cg21428681	-0.000947151	0.00110709	0.392363	NKX3-1	S_Shore	1
cg01688141	9.83776e-05	0.000313061	0.75337	NKX3-1	Island	1
cg04423025	0.037126	0.00387776	3.06714e-21	PRCP	OpenSea	1.27113e-16
cg26201957	0.0377384	0.00492961	3.04373e-14	PRCP	OpenSea	4.60906e-10
cg19733740	0.0140863	0.00200835	3.20988e-12	PRCP	N_Shelf	3.61078e-08
cg09144302	-0.0041715	0.000597157	3.90728e-12	PRCP	Island	4.17368e-08
cg12287153	-0.00874296	0.00129288	1.80022e-11	PRCP	OpenSea	1.70788e-07
cg00808150	-0.0224014	0.00335821	3.32909e-11	PRCP	OpenSea	3.01312e-07
cg03602013	-0.00617287	0.00105494	5.72591e-09	PRCP	N_Shore	3.41571e-05
cg14434300	0.0132002	0.00248714	1.24197e-07	PRCP	OpenSea	0.000607427
cg04221597	0.00194285	0.000372166	1.9807e-07	PRCP	OpenSea	0.000906779
cg14376653	0.00200799	0.000440391	5.45272e-06	PRCP	OpenSea	0.0198779
cg09469937	0.00169532	0.000391837	1.5928e-05	PRCP	OpenSea	0.0524777
cg02495387	0.00561916	0.00134878	3.23706e-05	PRCP	OpenSea	0.0987965
cg25118469	0.00216773	0.000557906	0.000105628	PRCP	OpenSea	0.285822
cg24689153	0.00105722	0.00028739	0.00024095	PRCP	OpenSea	0.592015
cg10904625	0.00105395	0.000294512	0.00035404	PRCP	OpenSea	0.834317
cg17644896	0.00118146	0.000335777	0.000444054	PRCP	OpenSea	1
cg20706804	-0.00026086	9.03704e-05	0.00393868	PRCP	Island	1
cg26438498	-0.00024837	9.90309e-05	0.0122242	PRCP	Island	1
cg08649996	0.00850774	0.00350693	0.0153597	PRCP	OpenSea	1
cg13232749	0.000863633	0.000377913	0.0224066	PRCP	OpenSea	1
cg03493520	-0.024485	0.0131234	0.0622302	PRCP	OpenSea	1
cg11537479	-0.00197031	0.00106736	0.065052	PRCP	OpenSea	1
cg27561006	-0.000309062	0.000208612	0.138633	PRCP	N_Shore	1
cg02608054	0.00416552	0.00304209	0.171069	PRCP	N_Shore	1
cg09772827	-0.000332779	0.000254548	0.191258	PRCP	N_Shore	1
cg05009394	-0.00147733	0.00125361	0.238762	PRCP	N_Shore	1
cg04891861	-5.58362e-05	4.90995e-05	0.255596	PRCP	Island	1
cg10759217	-0.000678288	0.000634281	0.285033	PRCP	OpenSea	1
cg16682046	0.000333824	0.000323421	0.302126	PRCP	Island	1
cg02125600	0.000194779	0.000196539	0.321788	PRCP	Island	1
cg13494368	0.000137627	0.000155293	0.3756	PRCP	Island	1
cg16249821	-0.000116224	0.000179606	0.517642	PRCP	N_Shore	1
cg16634389	0.00214561	0.00346909	0.536324	PRCP	OpenSea	1
cg10395222	-5.70165e-05	0.000210054	0.786084	PRCP	Island	1
cg07714534	-2.46834e-05	0.000101218	0.807363	PRCP	Island	1
cg10439142	-0.000202437	0.00183294	0.912069	PRCP	N_Shore	1
cg08112276	-4.51397e-06	6.81196e-05	0.947174	PRCP	N_Shore	1
cg15838075	5.16045e-06	0.000508747	0.991908	PRCP	N_Shore	1
cg01740552	-0.00669436	0.000775906	1.29652e-17	PTEN	OpenSea	3.40305e-13
cg25399071	0.0213142	0.00268849	3.7635e-15	PTEN	OpenSea	6.6952e-11
cg11235598	0.00794655	0.00103334	2.34122e-14	PTEN	OpenSea	3.61479e-10
cg06573569	0.0183197	0.00249892	3.36098e-13	PTEN	OpenSea	4.41087e-09
cg03592135	0.0208795	0.00307697	1.53762e-11	PTEN	OpenSea	1.47654e-07
cg08363193	0.0191739	0.00295385	1.08383e-10	PTEN	OpenSea	8.88999e-07
cg04015463	0.00544038	0.000842869	1.37332e-10	PTEN	OpenSea	1.08139e-06
cg07848764	0.0307965	0.00502126	1.04476e-09	PTEN	OpenSea	7.092e-06
cg13021550	-0.021961	0.00365429	2.22303e-09	PTEN	OpenSea	1.40038e-05
cg04638773	0.00438031	0.000754295	7.43025e-09	PTEN	OpenSea	4.33391e-05
cg25461644	0.00713212	0.0012494	1.32002e-08	PTEN	OpenSea	7.21817e-05
cg24043838	0.011141	0.00195571	1.41276e-08	PTEN	OpenSea	7.67205e-05
cg15330738	0.00374762	0.000717537	1.95434e-07	PTEN	OpenSea	0.000899944
cg10930218	-0.00121896	0.000255	1.8853e-06	PTEN	Island	0.00745999
cg12289266	0.00912779	0.00196333	3.56265e-06	PTEN	OpenSea	0.0136181
cg27422496	-0.000406935	9.00111e-05	6.53578e-06	PTEN	Island	0.0234998
cg18953873	-0.00101352	0.000238232	2.19844e-05	PTEN	Island	0.0690724
cg11141830	0.0170996	0.00430187	7.30318e-05	PTEN	OpenSea	0.204652
cg12937337	0.0018767	0.000542128	0.000548568	PTEN	OpenSea	1
cg19358349	-0.0071927	0.00215062	0.000840378	PTEN	Island	1
cg12005026	0.00813962	0.00244883	0.000904608	PTEN	OpenSea	1
cg09528884	-0.000398333	0.000120266	0.000943364	PTEN	Island	1
cg06426483	0.00670115	0.00204813	0.00108762	PTEN	OpenSea	1
cg01228636	0.000840691	0.000259126	0.0011977	PTEN	Island	1
cg00164720	0.000708302	0.000220155	0.00131588	PTEN	OpenSea	1
cg22564317	0.000710029	0.000231762	0.00221754	PTEN	Island	1
cg09544159	0.00453283	0.00149269	0.00242439	PTEN	OpenSea	1
cg16687447	-0.000278428	9.64982e-05	0.00395428	PTEN	Island	1
cg08960754	-0.00252416	0.000917036	0.00597	PTEN	Island	1
cg18819818	-0.000576132	0.000219213	0.00865315	PTEN	Island	1
cg17083429	0.0136308	0.00535571	0.011003	PTEN	S_Shelf	1
cg21573601	0.000481938	0.000192394	0.01233	PTEN	Island	1
cg27299538	-0.000478106	0.000202878	0.0185431	PTEN	Island	1
cg22461637	0.00693497	0.00298874	0.0204262	PTEN	OpenSea	1
cg23149470	-0.00136378	0.000613151	0.0262508	PTEN	S_Shore	1
cg16404460	0.000662634	0.000308698	0.0319559	PTEN	Island	1
cg06947206	-0.000400496	0.000188509	0.0337537	PTEN	Island	1
cg20849549	-0.000765502	0.000363606	0.0353957	PTEN	Island	1
cg27084903	-0.000434054	0.000206448	0.0356423	PTEN	Island	1
cg01354923	-0.000352815	0.000175004	0.0439355	PTEN	Island	1
cg06731059	-0.000110891	5.5876e-05	0.0473333	PTEN	Island	1
cg06466203	-0.000141499	7.77421e-05	0.0689006	PTEN	Island	1
cg02261018	-0.000603707	0.000336152	0.0726636	PTEN	Island	1
cg18665732	-0.000127949	7.78929e-05	0.100627	PTEN	Island	1
cg18384060	-0.000124212	7.66619e-05	0.105344	PTEN	Island	1
cg19634213	-0.000252253	0.000157682	0.109818	PTEN	Island	1
cg10205334	-0.000273766	0.000171708	0.111019	PTEN	Island	1
cg10041390	9.67168e-05	7.44486e-05	0.194064	PTEN	Island	1
cg19659388	0.000334695	0.000274501	0.222887	PTEN	Island	1
cg16686761	-0.000357031	0.000301411	0.23635	PTEN	Island	1
cg17114151	-0.000201293	0.000192978	0.297039	PTEN	Island	1
cg08995089	0.000207895	0.000203793	0.307797	PTEN	Island	1
cg08602305	8.34759e-05	9.49797e-05	0.379576	PTEN	Island	1
cg13885325	-0.000112205	0.00012836	0.382153	PTEN	Island	1
cg23753021	-0.000247216	0.000295347	0.402677	PTEN	Island	1
cg07655693	-0.000152405	0.000182563	0.403932	PTEN	Island	1
cg09472211	-0.000175718	0.000217527	0.419307	PTEN	Island	1
cg26127345	0.00020822	0.000268412	0.437994	PTEN	Island	1
cg18141918	-0.000318365	0.00041542	0.443552	PTEN	Island	1
cg21250048	0.00234988	0.00392777	0.54973	PTEN	OpenSea	1
cg25452974	4.94962e-05	8.48554e-05	0.55976	PTEN	Island	1
cg03236184	-0.000195089	0.00033739	0.563177	PTEN	Island	1
cg09550257	-9.47302e-05	0.000181171	0.601121	PTEN	Island	1
cg03891929	-4.51877e-05	9.57805e-05	0.637135	PTEN	Island	1
cg21005484	-0.000827628	0.001777	0.641451	PTEN	OpenSea	1
cg04738091	0.000119254	0.000266108	0.654101	PTEN	Island	1
cg17557106	8.03349e-05	0.000183887	0.662254	PTEN	Island	1
cg13528847	-5.49388e-05	0.000173573	0.751645	PTEN	Island	1
cg04664516	0.0011287	0.00396187	0.775759	PTEN	OpenSea	1
cg03393195	-0.000133668	0.000505064	0.791303	PTEN	OpenSea	1
cg03784654	-0.000125494	0.000495688	0.800163	PTEN	OpenSea	1
cg04616691	-2.05312e-05	0.000157672	0.89641	PTEN	Island	1
cg04059318	2.05974e-05	0.000158305	0.896492	PTEN	Island	1
cg03214660	-5.19326e-06	0.000105012	0.960563	PTEN	Island	1
cg04824711	5.21884e-06	0.000147928	0.97186	PTEN	N_Shore	1
cg25949671	-9.41401e-05	0.00373863	0.979914	PTEN	OpenSea	1
cg11348195	0.0228032	0.00359612	2.84325e-10	REN	OpenSea	2.09239e-06
cg14145026	0.0121594	0.00232107	1.79618e-07	REN	OpenSea	0.000838225
cg21537214	0.00783599	0.00189125	3.57377e-05	REN	OpenSea	0.107408
cg05556020	-0.0038735	0.00135366	0.00426236	REN	OpenSea	1
cg24517858	-0.000278185	0.000100269	0.00558446	REN	OpenSea	1
cg22649407	0.000942178	0.000340599	0.00572559	REN	OpenSea	1
cg21847957	0.000888557	0.000468235	0.0578902	REN	OpenSea	1
cg10691323	0.00390372	0.0021341	0.0675247	REN	OpenSea	1
cg21101726	0.000193528	0.000153791	0.208408	REN	S_Shelf	1
cg10799486	0.000333959	0.000491892	0.497267	REN	OpenSea	1
cg27267324	0.000989591	0.00165695	0.550421	REN	OpenSea	1
cg24131471	0.000217501	0.00277239	0.937476	REN	OpenSea	1
cg08229194	-9.98428e-05	0.00137261	0.942021	REN	OpenSea	1
cg23605244	0.0292531	0.00273967	6.89819e-26	SLC45A3	S_Shore	3.62121e-21
cg13799348	0.0169972	0.0024704	8.07562e-12	SLC45A3	S_Shore	8.36706e-08
cg01316532	-0.0116199	0.00183459	2.97827e-10	SLC45A3	OpenSea	2.17145e-06
cg12638776	0.00596883	0.000943886	3.17487e-10	SLC45A3	N_Shelf	2.29356e-06
cg20742890	-0.00922803	0.0019151	1.56043e-06	SLC45A3	N_Shelf	0.00628742
cg11732952	-0.0106582	0.0022382	2.06223e-06	SLC45A3	N_Shelf	0.00811927
cg08985812	-0.000368837	0.000116943	0.00163571	SLC45A3	Island	1
cg16278077	0.00184157	0.000681235	0.00692682	SLC45A3	S_Shelf	1
cg16890496	0.00607243	0.00227444	0.00765292	SLC45A3	N_Shore	1
cg04896348	-0.00394507	0.00153117	0.0100551	SLC45A3	S_Shore	1
cg08639339	0.00713561	0.00311903	0.0222606	SLC45A3	N_Shore	1
cg25551287	-0.000213277	9.48759e-05	0.0246934	SLC45A3	Island	1
cg06673972	0.00403434	0.00183377	0.0279252	SLC45A3	OpenSea	1
cg21850691	-0.000481472	0.000222231	0.0303939	SLC45A3	Island	1
cg02075570	-0.000773037	0.000357161	0.0305584	SLC45A3	Island	1
cg14557227	-0.000633438	0.000322819	0.049884	SLC45A3	Island	1
cg00305188	-0.00074332	0.000380923	0.0511604	SLC45A3	Island	1
cg15826544	-0.003813	0.0020868	0.0678258	SLC45A3	S_Shore	1
cg17723122	-0.00343211	0.0021605	0.112323	SLC45A3	OpenSea	1
cg14084826	0.00263483	0.00180556	0.144652	SLC45A3	Island	1
cg13354084	0.00292078	0.00208003	0.160422	SLC45A3	N_Shore	1
cg17284384	-0.000216899	0.000157067	0.167461	SLC45A3	Island	1
cg10581876	-0.00143216	0.00107815	0.184222	SLC45A3	N_Shelf	1
cg11961175	0.000676313	0.000514067	0.188463	SLC45A3	S_Shore	1
cg12048674	-0.000347449	0.000270933	0.199854	SLC45A3	Island	1
cg27568165	0.00198243	0.00168573	0.239739	SLC45A3	Island	1
cg11455040	0.000390994	0.000402812	0.33184	SLC45A3	S_Shore	1
cg01455178	-0.00284775	0.00317253	0.369497	SLC45A3	N_Shore	1
cg12178904	0.00138333	0.00176871	0.434245	SLC45A3	Island	1
cg03374976	0.00141865	0.00194179	0.465119	SLC45A3	N_Shore	1
cg13791589	2.01554e-05	3.82834e-05	0.598618	SLC45A3	Island	1
cg13323097	8.01554e-05	0.000168434	0.63421	SLC45A3	Island	1
cg26778733	-0.00171621	0.00428749	0.688993	SLC45A3	N_Shelf	1
cg06832359	-0.000262528	0.00149995	0.861079	SLC45A3	S_Shore	1
cg13707972	0.0185309	0.00209963	2.41e-18	TMPRSS4	OpenSea	7.29884e-14
cg10125277	-0.0223508	0.00272289	4.08346e-16	TMPRSS4	OpenSea	8.69034e-12
cg08060673	-0.0153552	0.00227637	2.01702e-11	TMPRSS4	OpenSea	1.89078e-07
cg05235171	-0.00790347	0.00175661	7.23086e-06	TMPRSS4	OpenSea	0.0257637
cg07763343	-0.00793006	0.00181138	1.26326e-05	TMPRSS4	OpenSea	0.0425095
cg14057236	0.00185248	0.000498921	0.000210734	TMPRSS4	OpenSea	0.531851
cg25116503	-0.00387108	0.00106776	0.000296082	TMPRSS4	OpenSea	0.710803
cg05775918	0.00782964	0.00221478	0.000417244	TMPRSS4	OpenSea	0.957869
cg16902977	0.00855993	0.0024668	0.000531967	TMPRSS4	OpenSea	1
cg06034894	0.00238383	0.000699972	0.000673895	TMPRSS4	OpenSea	1
cg12980084	-0.00465071	0.00136737	0.000684765	TMPRSS4	OpenSea	1
cg01935840	0.0118426	0.00352398	0.000793149	TMPRSS4	OpenSea	1
cg17318719	-0.00681067	0.00227772	0.00282437	TMPRSS4	OpenSea	1
cg18070812	-0.000704363	0.000264207	0.00774212	TMPRSS4	OpenSea	1
cg05483673	0.00736526	0.0032886	0.02523	TMPRSS4	OpenSea	1
cg03634928	-0.00359883	0.00161565	0.0260313	TMPRSS4	OpenSea	1
cg26416282	-0.00358645	0.00168674	0.0336104	TMPRSS4	OpenSea	1
cg06662467	0.00141027	0.000834256	0.0911049	TMPRSS4	OpenSea	1
cg11526635	0.014726	0.00877499	0.0934774	TMPRSS4	OpenSea	1
cg22997974	0.0161572	0.0102884	0.116484	TMPRSS4	OpenSea	1
cg16215310	0.0104182	0.00707955	0.141297	TMPRSS4	OpenSea	1
cg25637966	0.0036725	0.00256673	0.15265	TMPRSS4	OpenSea	1
cg26118131	0.00482688	0.00354171	0.173086	TMPRSS4	OpenSea	1
cg15627180	0.0249256	0.0183767	0.175143	TMPRSS4	OpenSea	1
cg01728830	-0.000981389	0.000787918	0.213084	TMPRSS4	OpenSea	1
cg17678108	-0.00182366	0.00161184	0.258024	TMPRSS4	OpenSea	1
cg02236673	0.00182563	0.00187639	0.330703	TMPRSS4	OpenSea	1
cg09654939	0.00165507	0.00195611	0.397603	TMPRSS4	OpenSea	1
cg27300950	-0.001188	0.0015447	0.44194	TMPRSS4	OpenSea	1
cg05333648	0.00421272	0.00569205	0.459327	TMPRSS4	OpenSea	1
cg10525349	0.000272601	0.000382067	0.475631	TMPRSS4	OpenSea	1
cg27440523	0.000164683	0.000254995	0.518468	TMPRSS4	OpenSea	1
cg22957898	-0.000847768	0.00131959	0.52066	TMPRSS4	OpenSea	1
cg02866815	0.000249788	0.000408468	0.540926	TMPRSS4	OpenSea	1
cg11093692	0.000810475	0.00176539	0.646221	TMPRSS4	OpenSea	1
cg23715716	-0.000416711	0.000949412	0.660773	TMPRSS4	OpenSea	1
cg01929054	9.9148e-05	0.000242924	0.683214	TMPRSS4	OpenSea	1
cg14240328	0.000258579	0.000684592	0.705686	TMPRSS4	OpenSea	1
cg22107164	-0.000213304	0.000596359	0.720625	TMPRSS4	OpenSea	1
cg24425958	-0.00165358	0.00550512	0.763927	TMPRSS4	OpenSea	1
cg14926805	0.000545979	0.00261705	0.834764	TMPRSS4	OpenSea	1
cg13159318	0.000566329	0.0027719	0.838133	TMPRSS4	OpenSea	1
cg07806342	0.000308567	0.00162782	0.849676	TMPRSS4	OpenSea	1
cg04607238	-0.000213275	0.00166886	0.898323	TMPRSS4	OpenSea	1

## Sheet: Regression results age autosome
CpG site	Estimated coeffcient	Standard error	P value	Associated gene	Relative to CpG Island	FDR correctec P value
cg11698867	9.22555e-07	1.46803e-07	4.07295e-10	ABO	Island	2.18174e-06
cg24267699	2.55068e-06	5.20657e-07	1.04498e-06	ABO	Island	0.0037919
cg12855781	8.19429e-07	2.13023e-07	0.000123677	ABO	Island	0.31415
cg07025194	-8.23739e-07	2.27169e-07	0.000295308	ABO	S_Shelf	0.702517
cg13506600	1.52057e-06	4.67368e-07	0.00116002	ABO	Island	1
cg07241568	4.42985e-07	1.50855e-07	0.0033592	ABO	Island	1
cg17813872	-1.97687e-06	1.17666e-06	0.0931091	ABO	S_Shore	1
cg21160290	-2.91826e-06	1.7429e-06	0.0942217	ABO	N_Shore	1
cg11879188	-1.21385e-06	9.40385e-07	0.19693	ABO	N_Shore	1
cg22535403	-1.64234e-06	1.49563e-06	0.272303	ABO	Island	1
cg14636261	-2.38022e-07	2.20088e-07	0.279619	ABO	S_Shore	1
cg00017475	2.36037e-07	2.55027e-07	0.354804	ABO	Island	1
cg20955080	-6.74501e-08	8.10087e-08	0.405159	ABO	S_Shore	1
cg06818865	-1.70407e-07	2.24549e-07	0.448017	ABO	S_Shore	1
cg12020464	3.67253e-07	7.55665e-07	0.627023	ABO	Island	1
cg13850847	7.35907e-08	5.57588e-07	0.895014	ABO	Island	1
cg14639822	3.45638e-09	3.02458e-08	0.909031	ABO	Island	1
cg14440550	1.07165e-08	9.25439e-07	0.990762	ABO	Island	1
cg02414266	-5.14097e-06	5.07698e-07	1.65037e-23	SLC6A20	OpenSea	5.90704e-19
cg15576918	-3.25306e-06	3.34113e-07	6.7775e-22	SLC6A20	N_Shelf	1.84027e-17
cg05403822	-4.88462e-06	5.40381e-07	3.78222e-19	SLC6A20	OpenSea	7.09101e-15
cg20953187	8.00524e-07	1.11841e-07	1.16683e-12	SLC6A20	Island	8.66789e-09
cg27269492	-2.46811e-06	3.79171e-07	9.6353e-11	SLC6A20	OpenSea	5.53803e-07
cg24940967	6.11164e-06	9.88328e-07	7.63859e-10	SLC6A20	N_Shore	3.90573e-06
cg08826127	6.42281e-07	1.14598e-07	2.39153e-08	SLC6A20	Island	0.00010347
cg00256353	-1.73808e-06	4.16242e-07	3.10582e-05	SLC6A20	OpenSea	0.0909147
cg04491419	6.0953e-07	1.48584e-07	4.26406e-05	SLC6A20	N_Shore	0.120345
cg26339753	-3.28133e-07	8.30508e-08	8.06681e-05	SLC6A20	OpenSea	0.211734
cg19137818	2.22319e-06	6.66821e-07	0.000872445	SLC6A20	Island	1
cg05461503	2.4718e-06	7.4382e-07	0.000907073	SLC6A20	N_Shore	1
cg04746914	1.62062e-06	5.4325e-07	0.00288887	SLC6A20	OpenSea	1
cg12359315	1.34159e-07	4.51005e-08	0.00296995	SLC6A20	N_Shore	1
cg22499408	2.00989e-07	7.05042e-08	0.00440883	SLC6A20	OpenSea	1
cg13719314	-1.63204e-06	5.74987e-07	0.00458216	SLC6A20	S_Shore	1
cg25344330	8.5624e-08	3.06247e-08	0.00522735	SLC6A20	OpenSea	1
cg04012198	1.84509e-06	7.0734e-07	0.00916555	SLC6A20	S_Shore	1
cg07430193	-1.62125e-06	6.26158e-07	0.00969322	SLC6A20	OpenSea	1
cg09700085	-1.14603e-06	4.42705e-07	0.00970759	SLC6A20	Island	1
cg24261921	-8.58089e-07	3.6986e-07	0.0204441	SLC6A20	OpenSea	1
cg07606990	-2.27621e-07	1.15035e-07	0.0479933	SLC6A20	OpenSea	1
cg26643209	-3.96198e-07	2.05712e-07	0.0542548	SLC6A20	OpenSea	1
cg26208450	2.20419e-07	1.1695e-07	0.0596195	SLC6A20	OpenSea	1
cg17165824	4.81921e-07	2.66342e-07	0.0705455	SLC6A20	S_Shore	1
cg25727101	-2.18065e-07	1.22382e-07	0.0749357	SLC6A20	OpenSea	1
cg16309260	5.47011e-07	3.44676e-07	0.112672	SLC6A20	S_Shore	1
cg20829379	-2.83798e-08	1.91628e-08	0.138777	SLC6A20	Island	1
cg04709528	-1.59732e-07	1.08643e-07	0.141661	SLC6A20	OpenSea	1
cg09251680	-1.27153e-07	8.92822e-08	0.154563	SLC6A20	OpenSea	1
cg04970117	2.98969e-08	2.46078e-08	0.224541	SLC6A20	Island	1
cg17323778	-3.54106e-07	2.96467e-07	0.232464	SLC6A20	OpenSea	1
cg22497313	6.16501e-08	5.23869e-08	0.239414	SLC6A20	Island	1
cg07288822	1.11973e-07	1.25801e-07	0.373534	SLC6A20	OpenSea	1
cg01147011	3.06768e-08	3.72616e-08	0.410451	SLC6A20	OpenSea	1
cg01311379	5.2406e-07	6.37444e-07	0.411107	SLC6A20	OpenSea	1
cg02716516	-2.91639e-08	4.17203e-08	0.484617	SLC6A20	Island	1
cg01451880	5.59534e-08	8.03976e-08	0.48654	SLC6A20	OpenSea	1
cg25924911	-1.40597e-08	2.83018e-08	0.619403	SLC6A20	Island	1
cg05873635	-4.21932e-06	5.08318e-07	1.93984e-16	FYCO1	OpenSea	2.46368e-12
cg19375371	3.71945e-06	5.97793e-07	6.02254e-10	FYCO1	OpenSea	3.1406e-06
cg24899967	-2.29735e-06	4.30402e-07	1.05402e-07	FYCO1	OpenSea	0.000423452
cg06187522	-1.53371e-06	3.15039e-07	1.21841e-06	FYCO1	OpenSea	0.00438085
cg12062507	1.80083e-06	4.14136e-07	1.44392e-05	FYCO1	S_Shore	0.0444132
cg04415535	-2.05047e-06	5.09457e-07	5.92562e-05	FYCO1	N_Shelf	0.163147
cg24919972	8.45494e-07	2.11907e-07	6.85978e-05	FYCO1	S_Shore	0.184354
cg16320329	-1.59411e-06	4.32899e-07	0.00023749	FYCO1	OpenSea	0.580764
cg03152139	1.08729e-06	3.05087e-07	0.000374444	FYCO1	OpenSea	0.867198
cg09251548	1.23412e-07	4.03461e-08	0.002253	FYCO1	OpenSea	1
cg06585734	6.52297e-07	2.24186e-07	0.00366064	FYCO1	S_Shore	1
cg16286502	1.29387e-06	4.56423e-07	0.0046337	FYCO1	OpenSea	1
cg17542594	1.11918e-07	4.26358e-08	0.00873457	FYCO1	OpenSea	1
cg11211486	8.25823e-07	3.36395e-07	0.0141805	FYCO1	N_Shelf	1
cg07343122	5.60044e-08	2.47902e-08	0.0239875	FYCO1	OpenSea	1
cg16992008	1.01549e-07	4.57791e-08	0.0266568	FYCO1	OpenSea	1
cg08042841	3.39618e-07	1.55071e-07	0.0286389	FYCO1	OpenSea	1
cg09923715	9.90917e-08	4.81686e-08	0.0398046	FYCO1	OpenSea	1
cg07949967	1.19686e-06	5.82759e-07	0.0401327	FYCO1	OpenSea	1
cg24208206	9.04573e-08	4.67721e-08	0.0532612	FYCO1	N_Shore	1
cg03695289	7.34539e-08	3.96546e-08	0.0641316	FYCO1	OpenSea	1
cg21080682	1.75518e-07	1.04172e-07	0.0921744	FYCO1	OpenSea	1
cg19951818	1.2052e-07	7.17144e-08	0.0930122	FYCO1	OpenSea	1
cg27123613	2.25565e-07	1.72699e-07	0.19167	FYCO1	OpenSea	1
cg13941085	-6.52909e-08	5.29624e-08	0.217811	FYCO1	OpenSea	1
cg16042668	8.25723e-07	7.08091e-07	0.24371	FYCO1	S_Shore	1
cg18367858	4.5713e-08	4.16395e-08	0.272419	FYCO1	OpenSea	1
cg15068835	-7.2699e-08	6.7316e-08	0.280294	FYCO1	Island	1
cg20652158	5.40035e-07	5.25005e-07	0.303785	FYCO1	OpenSea	1
cg08257567	1.62316e-07	1.59672e-07	0.309493	FYCO1	OpenSea	1
cg12920938	-1.46118e-08	2.63024e-08	0.578596	FYCO1	Island	1
cg12609415	2.53376e-07	4.99008e-07	0.611681	FYCO1	S_Shore	1
cg04799181	-1.73711e-08	3.71589e-08	0.64021	FYCO1	Island	1
cg18682028	7.6489e-08	2.71444e-07	0.778139	FYCO1	N_Shore	1
cg03245407	5.40046e-09	2.89833e-08	0.852206	FYCO1	Island	1
cg05573133	-5.61892e-09	4.76922e-08	0.906226	FYCO1	Island	1
cg04732163	-6.41329e-09	1.04119e-07	0.950891	FYCO1	OpenSea	1
cg04619627	5.55772e-09	2.47559e-07	0.982091	FYCO1	S_Shore	1
cg26896911	-1.21365e-06	2.58676e-07	2.90123e-06	CXCR6	OpenSea	0.00988963
cg25226014	1.56004e-06	3.59399e-07	1.49496e-05	CXCR6	OpenSea	0.0458042
cg05963956	5.26509e-07	1.54969e-07	0.000694023	CXCR6	OpenSea	1
cg26466027	-2.81802e-06	8.79564e-07	0.00137829	CXCR6	OpenSea	1
cg05979583	1.40138e-06	4.66211e-07	0.00268264	CXCR6	OpenSea	1
cg07983767	-2.13246e-06	7.85223e-07	0.0066725	CXCR6	OpenSea	1
cg03682895	1.41643e-07	5.4878e-08	0.00992429	CXCR6	OpenSea	1
cg13480043	1.60232e-06	6.51788e-07	0.0140462	CXCR6	OpenSea	1
cg08450017	1.42614e-06	6.13414e-07	0.0201808	CXCR6	OpenSea	1
cg04544784	1.61339e-07	1.03868e-07	0.120518	CXCR6	OpenSea	1
cg01178899	4.90381e-07	3.52318e-07	0.164124	CXCR6	OpenSea	1
cg05705212	1.58393e-07	1.32855e-07	0.233321	CXCR6	OpenSea	1
cg19145607	-1.33843e-06	1.48922e-06	0.3689	CXCR6	OpenSea	1
cg08033130	-1.45132e-06	2.21239e-06	0.511904	CXCR6	OpenSea	1
cg10096268	4.41248e-07	9.57929e-08	4.3712e-06	XCR1	OpenSea	0.0142822
cg12931860	3.89279e-07	9.73019e-08	6.55655e-05	XCR1	OpenSea	0.179084
cg10360403	8.96364e-07	4.41317e-07	0.0423825	XCR1	OpenSea	1
cg12691230	4.23411e-07	2.39629e-07	0.0773983	XCR1	OpenSea	1
cg09257432	1.79865e-07	1.07437e-07	0.0942653	XCR1	OpenSea	1
cg04860142	-5.14243e-08	4.67226e-08	0.271196	XCR1	OpenSea	1
cg08459918	1.33097e-07	1.63034e-07	0.414388	XCR1	OpenSea	1
cg13431152	8.69795e-08	1.12453e-07	0.439339	XCR1	OpenSea	1
cg15888522	3.33484e-08	6.34405e-08	0.599183	XCR1	OpenSea	1
cg19967421	-4.23069e-10	4.16805e-08	0.991902	XCR1	OpenSea	1
cg00786084	4.3204e-06	3.7265e-07	4.43385e-30	CCR9	OpenSea	5.81889e-25
cg06997537	4.76097e-06	4.23607e-07	2.01656e-28	CCR9	OpenSea	1.58789e-23
cg17642041	3.65453e-06	3.89284e-07	1.68659e-20	CCR9	OpenSea	3.68908e-16
cg17885452	5.58761e-06	6.48176e-07	1.37833e-17	CCR9	OpenSea	2.08719e-13
cg25155774	8.12262e-07	2.14152e-07	0.00015353	CCR9	OpenSea	0.385011
cg27198997	1.52898e-07	4.54477e-08	0.000782738	CCR9	OpenSea	1
cg06519172	2.05058e-07	7.48238e-08	0.00619114	CCR9	OpenSea	1
cg09033997	8.51702e-08	3.40056e-08	0.0123424	CCR9	OpenSea	1
cg23519441	7.52684e-07	3.95926e-07	0.0574438	CCR9	OpenSea	1
cg14558191	7.06341e-08	5.40303e-08	0.191267	CCR9	OpenSea	1
cg01588525	5.2501e-08	5.21795e-08	0.314466	CCR9	OpenSea	1
cg22022041	9.59451e-07	1.0243e-06	0.349038	CCR9	OpenSea	1
cg03830490	-9.52112e-08	1.0188e-07	0.350144	CCR9	OpenSea	1
cg24603476	4.36767e-08	6.60693e-08	0.508645	CCR9	OpenSea	1
cg14525884	4.46638e-09	3.97284e-08	0.9105	CCR9	OpenSea	1
cg00689211	6.1757e-07	7.56774e-08	5.99623e-16	TMPRSS2	Island	6.65013e-12
cg16084872	1.51194e-06	2.54634e-07	3.42778e-09	TMPRSS2	Island	1.60662e-05
cg13698049	-1.20239e-06	2.03648e-07	4.18573e-09	TMPRSS2	OpenSea	1.95027e-05
cg05563672	4.80188e-07	8.21846e-08	6.02494e-09	TMPRSS2	Island	2.71097e-05
cg05218995	-4.22662e-06	7.54641e-07	2.44404e-08	TMPRSS2	OpenSea	0.000105164
cg26337277	2.36829e-07	4.40865e-08	8.74643e-08	TMPRSS2	Island	0.000355009
cg15014277	2.84608e-07	5.40436e-08	1.54993e-07	TMPRSS2	Island	0.000607193
cg13489049	-2.01036e-06	4.40157e-07	5.25515e-06	TMPRSS2	N_Shelf	0.0168213
cg19020860	-1.30115e-06	2.8647e-07	5.92208e-06	TMPRSS2	OpenSea	0.0186528
cg24901042	1.11994e-06	2.46666e-07	5.96875e-06	TMPRSS2	Island	0.0187249
cg26309194	1.06786e-06	2.35889e-07	6.35389e-06	TMPRSS2	Island	0.0197756
cg19315202	2.82689e-07	6.95609e-08	5.02223e-05	TMPRSS2	Island	0.13974
cg14982276	4.28945e-07	1.08258e-07	7.69935e-05	TMPRSS2	Island	0.20482
cg01157146	2.44293e-06	6.89602e-07	0.000405884	TMPRSS2	N_Shore	0.937254
cg22025068	1.41773e-06	4.66662e-07	0.00241369	TMPRSS2	N_Shore	1
cg02613803	4.27852e-07	1.62934e-07	0.00871083	TMPRSS2	Island	1
cg16371860	9.13819e-07	3.8495e-07	0.0177019	TMPRSS2	Island	1
cg12203615	1.05568e-06	4.44952e-07	0.0177638	TMPRSS2	OpenSea	1
cg00739644	1.30831e-06	6.11807e-07	0.0326079	TMPRSS2	Island	1
cg02610779	1.17038e-06	7.27909e-07	0.108032	TMPRSS2	OpenSea	1
cg01036509	2.97419e-07	1.99886e-07	0.136932	TMPRSS2	Island	1
cg18156003	2.19858e-07	1.75148e-07	0.209535	TMPRSS2	OpenSea	1
cg02978411	-1.78969e-07	1.45491e-07	0.21881	TMPRSS2	OpenSea	1
cg16385367	6.74418e-07	5.63976e-07	0.231913	TMPRSS2	OpenSea	1
cg07808966	-5.88926e-07	5.34668e-07	0.270827	TMPRSS2	OpenSea	1
cg07919906	4.53501e-07	4.15033e-07	0.274669	TMPRSS2	OpenSea	1
cg19974120	4.08719e-08	4.9862e-08	0.412489	TMPRSS2	OpenSea	1
cg02432628	-3.93383e-08	5.2065e-08	0.450006	TMPRSS2	OpenSea	1
cg00255189	-8.88027e-08	1.73462e-07	0.608749	TMPRSS2	OpenSea	1
cg02702369	-1.89601e-07	3.84464e-07	0.621958	TMPRSS2	OpenSea	1
cg02642997	1.63562e-07	3.50297e-07	0.640608	TMPRSS2	OpenSea	1
cg12384236	1.45293e-08	6.80692e-08	0.830999	TMPRSS2	S_Shore	1
cg24387797	2.59745e-06	2.51298e-07	2.11048e-24	FURIN	N_Shore	7.91356e-20
cg07529087	-1.27883e-06	1.74018e-07	2.95312e-13	FURIN	N_Shelf	2.39728e-09
cg07381960	1.02775e-06	1.56213e-07	6.09828e-11	FURIN	N_Shore	3.58355e-07
cg00207731	-4.15356e-06	6.99458e-07	3.41636e-09	FURIN	S_Shore	1.60662e-05
cg05466844	-1.80926e-06	3.79722e-07	2.03471e-06	FURIN	S_Shore	0.00708933
cg12015851	-2.05956e-06	4.81777e-07	2.00659e-05	FURIN	S_Shore	0.0607709
cg02864248	7.3418e-07	1.73668e-07	2.47527e-05	FURIN	N_Shelf	0.07411
cg10698959	-1.7566e-06	4.43676e-07	7.79704e-05	FURIN	S_Shore	0.206077
cg19348484	1.58218e-06	4.03216e-07	9.02204e-05	FURIN	N_Shore	0.233691
cg07162861	-5.06374e-06	1.32388e-06	0.000135029	FURIN	S_Shore	0.340787
cg05958346	1.71072e-07	4.72797e-08	0.000304293	FURIN	N_Shore	0.719545
cg17019377	1.34919e-06	4.1281e-07	0.00110125	FURIN	S_Shelf	1
cg23662846	-1.73358e-06	5.40844e-07	0.00137148	FURIN	S_Shore	1
cg25242556	1.04505e-07	4.14863e-08	0.0118496	FURIN	Island	1
cg12539442	-3.87394e-07	1.63698e-07	0.0180561	FURIN	N_Shore	1
cg04791659	8.85462e-07	3.8559e-07	0.0217623	FURIN	S_Shore	1
cg05122887	-2.53705e-07	1.1927e-07	0.0335358	FURIN	Island	1
cg05469396	2.23086e-07	1.05509e-07	0.0346119	FURIN	N_Shelf	1
cg13083201	3.79356e-07	1.79892e-07	0.0350926	FURIN	N_Shore	1
cg19780300	4.51738e-07	2.22785e-07	0.0427312	FURIN	N_Shore	1
cg00758797	2.25524e-07	1.2317e-07	0.0672565	FURIN	Island	1
cg27503675	3.09333e-07	1.75033e-07	0.0773413	FURIN	N_Shore	1
cg03177204	-4.6227e-07	2.89815e-07	0.110867	FURIN	N_Shore	1
cg25639557	1.07921e-07	7.00437e-08	0.12354	FURIN	Island	1
cg18926580	1.27962e-07	1.00207e-07	0.201764	FURIN	N_Shore	1
cg09112160	-1.92163e-07	1.51416e-07	0.204557	FURIN	Island	1
cg18274515	1.38178e-07	1.12722e-07	0.220416	FURIN	S_Shore	1
cg24483306	-2.57299e-08	2.2886e-08	0.261044	FURIN	Island	1
cg12075901	1.68546e-07	1.56126e-07	0.280479	FURIN	Island	1
cg22145651	2.16078e-07	2.16389e-07	0.318134	FURIN	N_Shelf	1
cg13821613	2.49794e-07	2.68222e-07	0.351819	FURIN	S_Shelf	1
cg12722937	-4.10851e-07	4.453e-07	0.356312	FURIN	S_Shore	1
cg07281959	1.65761e-07	1.85078e-07	0.370566	FURIN	N_Shore	1
cg11117530	1.46767e-07	1.6798e-07	0.382384	FURIN	N_Shelf	1
cg12297162	-2.95352e-08	3.9314e-08	0.452587	FURIN	Island	1
cg23208881	-1.42757e-07	1.98824e-07	0.472839	FURIN	N_Shelf	1
cg24259688	9.33095e-08	1.38892e-07	0.501783	FURIN	Island	1
cg25614263	7.0001e-08	1.32181e-07	0.596461	FURIN	N_Shore	1
cg17396638	2.06529e-07	4.21754e-07	0.62441	FURIN	Island	1
cg26377677	1.34246e-07	2.91035e-07	0.644658	FURIN	N_Shelf	1
cg24958468	-3.2359e-08	8.18016e-08	0.69246	FURIN	N_Shelf	1
cg11582017	-9.92979e-09	2.69042e-08	0.712109	FURIN	Island	1
cg21792018	4.22577e-08	1.23679e-07	0.732636	FURIN	N_Shelf	1
cg08372296	3.93923e-08	1.2063e-07	0.744041	FURIN	N_Shore	1
cg01930518	1.29437e-07	4.42686e-07	0.77002	FURIN	Island	1
cg14231966	-5.53913e-08	3.05872e-07	0.856314	FURIN	Island	1
cg24191278	-5.91046e-09	3.60655e-08	0.869842	FURIN	Island	1
cg09355011	-4.05721e-06	4.05872e-07	5.77012e-23	LZTFL1	OpenSea	1.89314e-18
cg19432791	4.52356e-06	4.69525e-07	1.75615e-21	LZTFL1	OpenSea	4.32138e-17
cg25434241	2.97335e-07	4.06472e-08	3.77518e-13	LZTFL1	OpenSea	3.00271e-09
cg23890383	9.57764e-07	1.37561e-07	4.58714e-12	LZTFL1	OpenSea	3.08721e-08
cg15061025	1.46042e-06	2.14955e-07	1.45289e-11	LZTFL1	Island	9.37743e-08
cg09709426	3.39555e-06	5.39836e-07	3.92986e-10	LZTFL1	OpenSea	2.11951e-06
cg20933330	1.05625e-06	1.91048e-07	3.67121e-08	LZTFL1	OpenSea	0.000154589
cg03032607	2.38346e-06	5.1302e-07	3.61737e-06	LZTFL1	N_Shore	0.0121727
cg10650214	1.48597e-06	3.23717e-07	4.71451e-06	LZTFL1	OpenSea	0.0152771
cg01693650	2.46492e-07	6.10296e-08	5.58395e-05	LZTFL1	Island	0.154822
cg06730002	3.39648e-06	8.66839e-07	9.2353e-05	LZTFL1	OpenSea	0.23843
cg00728099	-9.18608e-07	2.79177e-07	0.00101867	LZTFL1	OpenSea	1
cg25897930	1.38503e-06	4.33031e-07	0.0014044	LZTFL1	OpenSea	1
cg13312303	2.49008e-07	8.64358e-08	0.00401052	LZTFL1	OpenSea	1
cg24259629	5.82828e-08	2.04279e-08	0.00437627	LZTFL1	Island	1
cg05485520	2.16608e-07	8.0241e-08	0.00700669	LZTFL1	Island	1
cg10418021	7.64984e-07	3.01907e-07	0.0113617	LZTFL1	OpenSea	1
cg17500645	-6.21745e-08	2.60782e-08	0.017216	LZTFL1	Island	1
cg00482389	4.56969e-07	2.03042e-07	0.0245242	LZTFL1	OpenSea	1
cg08661012	1.11923e-07	5.04964e-08	0.0267783	LZTFL1	Island	1
cg08186124	-4.09785e-08	1.94895e-08	0.0356325	LZTFL1	Island	1
cg02909320	1.90683e-07	9.14018e-08	0.0370926	LZTFL1	N_Shelf	1
cg12988275	8.019e-08	4.1659e-08	0.0543892	LZTFL1	OpenSea	1
cg22850860	-5.47974e-07	3.02012e-07	0.069772	LZTFL1	OpenSea	1
cg01865626	-7.28468e-08	4.25969e-08	0.0874023	LZTFL1	OpenSea	1
cg18713168	-3.19041e-08	2.08934e-08	0.126928	LZTFL1	Island	1
cg12924105	6.71657e-07	4.46269e-07	0.132478	LZTFL1	OpenSea	1
cg14999852	3.70711e-08	2.97799e-08	0.213344	LZTFL1	Island	1
cg06799455	-7.47663e-08	6.99292e-08	0.285128	LZTFL1	N_Shore	1
cg20860302	9.44083e-07	9.01271e-07	0.295001	LZTFL1	OpenSea	1
cg18770816	1.3419e-08	1.31341e-08	0.307058	LZTFL1	Island	1
cg03297297	5.12152e-07	5.17352e-07	0.322325	LZTFL1	OpenSea	1
cg13426237	6.9139e-08	7.20748e-08	0.337546	LZTFL1	S_Shore	1
cg01884851	4.10269e-07	4.48211e-07	0.360125	LZTFL1	OpenSea	1
cg21878420	3.76214e-08	4.21114e-08	0.371768	LZTFL1	Island	1
cg03986594	-2.44935e-07	3.33825e-07	0.463208	LZTFL1	OpenSea	1
cg18769584	-7.53794e-08	1.66036e-07	0.649884	LZTFL1	OpenSea	1
cg12857957	-1.43552e-08	3.64175e-08	0.693489	LZTFL1	Island	1
cg00634029	2.66524e-07	9.95444e-07	0.788926	LZTFL1	OpenSea	1
cg04817148	-1.14449e-08	7.65071e-08	0.881102	LZTFL1	S_Shore	1
cg03521696	2.58952e-06	3.16947e-07	5.55198e-16	HLA-G	Island	6.42909e-12
cg12287358	1.18145e-06	1.55569e-07	4.81938e-14	HLA-G	Island	4.26394e-10
cg13130352	4.04543e-06	5.91788e-07	1.09355e-11	HLA-G	Island	7.11646e-08
cg00126638	5.76424e-06	8.49251e-07	1.5199e-11	HLA-G	Island	9.73019e-08
cg11363230	2.02569e-06	3.04041e-07	3.51275e-11	HLA-G	Island	2.11148e-07
cg21529533	7.79539e-07	1.21817e-07	1.9606e-10	HLA-G	Island	1.0721e-06
cg21727129	-1.42191e-06	2.3422e-07	1.53219e-09	HLA-G	N_Shore	7.54056e-06
cg22257941	2.21743e-06	4.30173e-07	2.80352e-07	HLA-G	Island	0.00106646
cg03432955	4.69167e-06	1.13945e-06	3.99411e-05	HLA-G	N_Shore	0.11389
cg12358432	3.20426e-06	8.14659e-07	8.68134e-05	HLA-G	Island	0.227107
cg03997176	1.50911e-06	4.54082e-07	0.00090608	HLA-G	Island	1
cg15595495	1.26569e-06	4.30466e-07	0.00331867	HLA-G	S_Shelf	1
cg23110482	2.03192e-06	6.97314e-07	0.00361091	HLA-G	S_Shore	1
cg19141489	1.36162e-06	5.31164e-07	0.0104395	HLA-G	Island	1
cg26511972	6.07776e-07	3.22305e-07	0.0594853	HLA-G	Island	1
cg11682706	-4.9803e-07	3.0026e-07	0.0973488	HLA-G	S_Shore	1
cg21855392	-3.25623e-07	2.62175e-07	0.214386	HLA-G	S_Shore	1
cg14574237	-2.05102e-07	4.59488e-07	0.65538	HLA-G	N_Shelf	1
cg03780997	-1.54656e-06	2.83981e-07	5.82063e-08	CCHCR1	OpenSea	0.000238714
cg01140214	1.8704e-06	3.62175e-07	2.66532e-07	CCHCR1	OpenSea	0.00101881
cg14331998	4.90136e-07	1.38657e-07	0.000417711	CCHCR1	N_Shelf	0.961747
cg21062891	2.91652e-07	8.44165e-08	0.000562546	CCHCR1	N_Shelf	1
cg00160818	8.76696e-07	2.8121e-07	0.0018507	CCHCR1	Island	1
cg00688979	4.92804e-07	1.60226e-07	0.00213017	CCHCR1	OpenSea	1
cg20744541	2.6372e-07	9.18985e-08	0.00415416	CCHCR1	N_Shelf	1
cg02853115	5.76133e-07	2.08846e-07	0.00585959	CCHCR1	N_Shelf	1
cg24583287	1.34606e-07	5.35923e-08	0.0120987	CCHCR1	N_Shelf	1
cg27092297	1.80624e-07	7.31679e-08	0.0136507	CCHCR1	OpenSea	1
cg04072928	-8.1448e-08	3.61404e-08	0.0243313	CCHCR1	Island	1
cg02247838	1.13586e-06	5.05194e-07	0.0246674	CCHCR1	OpenSea	1
cg01086672	1.22431e-07	5.46964e-08	0.0253123	CCHCR1	N_Shelf	1
cg14362428	1.95713e-07	9.37176e-08	0.0369007	CCHCR1	OpenSea	1
cg05522349	9.61005e-08	5.01461e-08	0.0554626	CCHCR1	N_Shore	1
cg03130962	3.04927e-07	1.67738e-07	0.0692406	CCHCR1	OpenSea	1
cg04676934	3.14155e-07	1.72906e-07	0.0693877	CCHCR1	N_Shore	1
cg02791903	-1.83104e-07	1.01948e-07	0.0726441	CCHCR1	Island	1
cg00628211	1.14363e-07	6.61927e-08	0.0841997	CCHCR1	N_Shore	1
cg07613268	1.14719e-06	6.78943e-07	0.0912552	CCHCR1	OpenSea	1
cg00080118	-6.39683e-08	4.08315e-08	0.117365	CCHCR1	Island	1
cg21334609	6.42318e-08	4.60255e-08	0.163007	CCHCR1	N_Shelf	1
cg18729896	-2.15506e-08	1.64674e-08	0.190799	CCHCR1	Island	1
cg01287833	-2.40723e-07	1.90908e-07	0.207485	CCHCR1	OpenSea	1
cg20635071	4.04558e-08	3.27206e-08	0.216462	CCHCR1	N_Shore	1
cg02909694	-5.13924e-08	4.22474e-08	0.22396	CCHCR1	S_Shore	1
cg12748446	3.65965e-07	3.00945e-07	0.224116	CCHCR1	N_Shore	1
cg22681114	5.4523e-07	4.56575e-07	0.232558	CCHCR1	N_Shelf	1
cg07278158	2.63024e-07	2.2045e-07	0.23297	CCHCR1	N_Shelf	1
cg01190171	-1.40392e-07	1.28174e-07	0.273515	CCHCR1	Island	1
cg22158929	-7.01202e-07	6.62769e-07	0.290195	CCHCR1	N_Shore	1
cg23884626	-2.45913e-08	2.33724e-08	0.292865	CCHCR1	Island	1
cg00686046	-3.48546e-08	3.78237e-08	0.356906	CCHCR1	S_Shore	1
cg02652369	1.7229e-07	2.00938e-07	0.391318	CCHCR1	OpenSea	1
cg24075966	-3.74788e-08	4.44603e-08	0.39935	CCHCR1	S_Shore	1
cg24859800	1.76319e-07	2.28335e-07	0.440095	CCHCR1	S_Shore	1
cg16519772	6.36224e-08	8.25536e-08	0.440992	CCHCR1	OpenSea	1
cg02451928	3.27952e-08	4.32413e-08	0.448293	CCHCR1	Island	1
cg04824716	-3.49046e-07	5.1953e-07	0.501762	CCHCR1	N_Shore	1
cg13979602	1.01102e-07	1.57888e-07	0.522029	CCHCR1	S_Shore	1
cg11805472	-1.45386e-08	2.35136e-08	0.53645	CCHCR1	Island	1
cg24876187	4.13288e-07	6.74081e-07	0.539875	CCHCR1	S_Shore	1
cg15374898	-3.52992e-08	5.86053e-08	0.547033	CCHCR1	N_Shelf	1
cg18795955	3.75608e-08	6.38943e-08	0.556697	CCHCR1	S_Shore	1
cg07400063	-1.05206e-07	1.79016e-07	0.55681	CCHCR1	S_Shore	1
cg14624895	2.36534e-08	4.30819e-08	0.583048	CCHCR1	Island	1
cg04913913	-4.51904e-08	8.36649e-08	0.589166	CCHCR1	S_Shore	1
cg17561720	-1.32512e-07	2.53439e-07	0.601134	CCHCR1	OpenSea	1
cg12493050	-1.25899e-08	2.79491e-08	0.652431	CCHCR1	Island	1
cg03003216	2.69352e-08	6.03454e-08	0.655395	CCHCR1	Island	1
cg03809032	-1.23663e-08	2.95217e-08	0.675345	CCHCR1	Island	1
cg01793865	1.86311e-08	5.14887e-08	0.717505	CCHCR1	N_Shore	1
cg24385709	-2.11656e-08	6.99727e-08	0.762316	CCHCR1	S_Shore	1
cg13902446	-1.56029e-08	5.93541e-08	0.792673	CCHCR1	Island	1
cg21497082	8.41947e-08	3.42539e-07	0.805867	CCHCR1	OpenSea	1
cg12044213	-1.07553e-07	5.35001e-07	0.840694	CCHCR1	N_Shore	1
cg26738916	5.77671e-09	3.82561e-08	0.879991	CCHCR1	Island	1
cg13426857	2.14951e-08	1.42855e-07	0.880412	CCHCR1	Island	1
cg15724113	2.74907e-09	2.57021e-08	0.914833	CCHCR1	Island	1
cg05996538	-5.856e-06	5.4045e-07	1.3736e-26	NOTCH4	OpenSea	7.72581e-22
cg11868595	-2.77518e-06	2.67959e-07	1.72212e-24	NOTCH4	OpenSea	6.78021e-20
cg16599983	-3.6344e-06	3.65596e-07	9.78862e-23	NOTCH4	OpenSea	3.08313e-18
cg12172531	-2.91897e-06	3.0491e-07	3.09216e-21	NOTCH4	OpenSea	7.37833e-17
cg19448144	-1.97937e-06	2.15703e-07	1.12647e-19	NOTCH4	OpenSea	2.21754e-15
cg08135904	-2.6867e-06	3.12532e-07	1.68522e-17	NOTCH4	OpenSea	2.50375e-13
cg21462693	5.81605e-06	6.98194e-07	1.52486e-16	NOTCH4	OpenSea	2.00119e-12
cg24446242	-3.02626e-06	3.94564e-07	2.72908e-14	NOTCH4	OpenSea	2.49878e-10
cg24697648	-3.58355e-06	4.7224e-07	5.03934e-14	NOTCH4	OpenSea	4.40901e-10
cg23893346	-2.92529e-06	3.89589e-07	9.13141e-14	NOTCH4	OpenSea	7.64928e-10
cg22155039	5.04497e-06	6.86458e-07	2.94418e-13	NOTCH4	OpenSea	2.39728e-09
cg09018483	-5.74698e-06	7.87115e-07	4.16885e-13	NOTCH4	OpenSea	3.28266e-09
cg13096809	-3.05305e-06	4.1869e-07	4.46158e-13	NOTCH4	OpenSea	3.47839e-09
cg18192906	-1.55154e-06	2.13367e-07	5.16209e-13	NOTCH4	OpenSea	3.98507e-09
cg21993547	-1.87258e-06	2.62378e-07	1.35184e-12	NOTCH4	OpenSea	9.85624e-09
cg22022067	-1.96317e-06	2.80792e-07	3.74887e-12	NOTCH4	OpenSea	2.57607e-08
cg13336485	-1.31614e-06	1.8826e-07	3.76223e-12	NOTCH4	OpenSea	2.57607e-08
cg16642360	-1.42729e-06	2.16719e-07	5.83211e-11	NOTCH4	OpenSea	3.4529e-07
cg27322595	2.43027e-06	3.70957e-07	7.31807e-11	NOTCH4	OpenSea	4.23709e-07
cg06023661	5.10002e-06	8.22103e-07	6.75282e-10	NOTCH4	S_Shore	3.47539e-06
cg01458646	-1.81131e-06	2.93914e-07	8.70625e-10	NOTCH4	OpenSea	4.42293e-06
cg23585168	-3.05041e-06	5.0159e-07	1.43568e-09	NOTCH4	OpenSea	7.11004e-06
cg20655068	-2.92679e-06	4.83489e-07	1.70332e-09	NOTCH4	OpenSea	8.22848e-06
cg12966376	-1.62506e-06	2.7747e-07	5.54939e-09	NOTCH4	OpenSea	2.54752e-05
cg23089723	-2.19192e-06	3.83351e-07	1.25047e-08	NOTCH4	OpenSea	5.50084e-05
cg16809040	-1.83421e-06	3.22721e-07	1.52334e-08	NOTCH4	OpenSea	6.66399e-05
cg11662340	-1.57145e-06	2.78875e-07	2.0125e-08	NOTCH4	S_Shelf	8.75522e-05
cg08939974	-2.1467e-06	3.83722e-07	2.5345e-08	NOTCH4	OpenSea	0.000108464
cg09702096	-5.85458e-07	1.0625e-07	4.07305e-08	NOTCH4	OpenSea	0.000169695
cg06815976	4.05484e-06	7.38593e-07	4.56003e-08	NOTCH4	S_Shore	0.000188984
cg07024453	-1.62027e-06	3.07265e-07	1.49312e-07	NOTCH4	OpenSea	0.000587863
cg07637554	-3.80502e-06	7.23081e-07	1.58374e-07	NOTCH4	OpenSea	0.000617368
cg09903849	-2.97135e-07	5.73469e-08	2.43625e-07	NOTCH4	OpenSea	0.000935789
cg01251971	-1.65569e-06	3.24961e-07	3.83218e-07	NOTCH4	OpenSea	0.00143154
cg27054610	-2.19888e-06	4.57034e-07	1.6184e-06	NOTCH4	OpenSea	0.00571467
cg06535498	-1.33268e-06	2.79442e-07	1.9914e-06	NOTCH4	OpenSea	0.00696925
cg08801479	2.68568e-06	5.65962e-07	2.23674e-06	NOTCH4	S_Shore	0.00775891
cg07822788	-3.33853e-06	7.07653e-07	2.55837e-06	NOTCH4	OpenSea	0.00879708
cg24856537	-1.51157e-06	3.27541e-07	4.1952e-06	NOTCH4	OpenSea	0.0138218
cg15919612	-9.54435e-07	2.09035e-07	5.29202e-06	NOTCH4	OpenSea	0.0168708
cg11842752	-3.68493e-07	8.1197e-08	6.02665e-06	NOTCH4	OpenSea	0.0188315
cg06863878	5.56271e-07	1.25991e-07	1.06589e-05	NOTCH4	OpenSea	0.0329142
cg16072814	-1.79949e-06	4.2248e-07	2.15034e-05	NOTCH4	OpenSea	0.064875
cg01978236	-1.83333e-06	4.35501e-07	2.67636e-05	NOTCH4	OpenSea	0.0795259
cg12101615	-7.04471e-07	1.67725e-07	2.79051e-05	NOTCH4	OpenSea	0.0826062
cg06891815	2.2921e-06	5.52257e-07	3.46491e-05	NOTCH4	S_Shore	0.100308
cg14700707	-1.39778e-06	3.52362e-07	7.55206e-05	NOTCH4	OpenSea	0.201583
cg23602832	-8.08131e-07	2.08885e-07	0.000113062	NOTCH4	OpenSea	0.288118
cg11671335	-1.2181e-06	3.24996e-07	0.000183546	NOTCH4	S_Shore	0.45737
cg21141192	2.24984e-07	6.10057e-08	0.000232438	NOTCH4	S_Shore	0.57018
cg11251925	-1.12956e-06	3.1141e-07	0.000293996	NOTCH4	S_Shore	0.701515
cg27597473	-8.82722e-07	2.43594e-07	0.000298003	NOTCH4	OpenSea	0.706793
cg09798996	3.44031e-07	9.78527e-08	0.000448696	NOTCH4	OpenSea	1
cg16002544	1.35901e-07	4.06768e-08	0.00085095	NOTCH4	OpenSea	1
cg01054432	-2.37466e-07	7.31058e-08	0.00118141	NOTCH4	S_Shelf	1
cg13089044	-1.98604e-07	6.40349e-08	0.00195371	NOTCH4	OpenSea	1
cg18244508	-1.48522e-06	4.79283e-07	0.00197123	NOTCH4	OpenSea	1
cg18674460	-1.01415e-06	3.28011e-07	0.00201812	NOTCH4	OpenSea	1
cg11884274	1.43816e-06	4.65769e-07	0.0020461	NOTCH4	S_Shore	1
cg12179641	-1.01493e-06	3.55609e-07	0.00436321	NOTCH4	OpenSea	1
cg08291049	1.23034e-07	4.32211e-08	0.00446599	NOTCH4	S_Shelf	1
cg19256906	-6.98909e-07	2.51279e-07	0.00546574	NOTCH4	OpenSea	1
cg10257092	7.75775e-07	2.82513e-07	0.00608994	NOTCH4	OpenSea	1
cg24964350	2.88802e-07	1.09524e-07	0.00843541	NOTCH4	S_Shore	1
cg07725183	1.63656e-06	6.26576e-07	0.00907449	NOTCH4	OpenSea	1
cg11981868	-1.51349e-06	5.88866e-07	0.0102404	NOTCH4	OpenSea	1
cg19460293	-3.18073e-07	1.30805e-07	0.0151221	NOTCH4	OpenSea	1
cg20241876	-9.45201e-07	4.22464e-07	0.0253787	NOTCH4	OpenSea	1
cg02592454	4.387e-07	2.09281e-07	0.0361945	NOTCH4	OpenSea	1
cg05380127	-7.6593e-07	3.80776e-07	0.0444138	NOTCH4	OpenSea	1
cg02090927	-3.17811e-07	1.59e-07	0.0457707	NOTCH4	OpenSea	1
cg09249446	8.35504e-08	4.22799e-08	0.0482851	NOTCH4	OpenSea	1
cg23846143	1.43332e-07	7.3238e-08	0.0504855	NOTCH4	OpenSea	1
cg11748170	5.7445e-07	3.01368e-07	0.056783	NOTCH4	S_Shore	1
cg07010337	3.60117e-07	1.88999e-07	0.0568803	NOTCH4	OpenSea	1
cg11408754	-4.88528e-07	2.6946e-07	0.0699907	NOTCH4	OpenSea	1
cg20671150	-1.82527e-07	1.00903e-07	0.0706206	NOTCH4	OpenSea	1
cg24960639	1.2403e-06	6.98406e-07	0.0759081	NOTCH4	OpenSea	1
cg00697559	-2.38059e-07	1.36498e-07	0.0813123	NOTCH4	OpenSea	1
cg20027331	4.11241e-07	2.39457e-07	0.086071	NOTCH4	OpenSea	1
cg21800193	-3.72753e-07	2.2877e-07	0.103399	NOTCH4	OpenSea	1
cg12670403	-1.78682e-07	1.14642e-07	0.119256	NOTCH4	OpenSea	1
cg15031299	3.79048e-07	2.45217e-07	0.122327	NOTCH4	OpenSea	1
cg24642916	4.77001e-08	3.17801e-08	0.133536	NOTCH4	Island	1
cg18607901	4.75353e-08	3.17193e-08	0.134137	NOTCH4	OpenSea	1
cg00780364	7.4318e-08	5.15199e-08	0.149323	NOTCH4	OpenSea	1
cg24349745	-2.81688e-07	2.02506e-07	0.164384	NOTCH4	OpenSea	1
cg12120947	-1.95159e-07	1.41788e-07	0.168855	NOTCH4	S_Shelf	1
cg26793289	5.03082e-08	3.75232e-08	0.180171	NOTCH4	OpenSea	1
cg15183440	1.46439e-07	1.09504e-07	0.181286	NOTCH4	OpenSea	1
cg09441030	-1.89323e-07	1.45662e-07	0.193845	NOTCH4	OpenSea	1
cg17351927	3.00936e-06	2.43525e-06	0.216704	NOTCH4	OpenSea	1
cg02902313	-1.20482e-06	9.80359e-07	0.21924	NOTCH4	S_Shore	1
cg05881416	5.58388e-08	4.59357e-08	0.224293	NOTCH4	S_Shelf	1
cg21265210	1.20684e-07	1.02491e-07	0.239141	NOTCH4	OpenSea	1
cg08130490	5.40872e-08	4.60264e-08	0.240088	NOTCH4	OpenSea	1
cg01220720	5.40094e-07	4.66588e-07	0.247198	NOTCH4	S_Shelf	1
cg19155735	-9.54632e-07	8.25854e-07	0.247854	NOTCH4	OpenSea	1
cg27366984	-5.67827e-08	5.0439e-08	0.260404	NOTCH4	OpenSea	1
cg20794512	3.88595e-08	3.45858e-08	0.261338	NOTCH4	S_Shelf	1
cg01175636	7.90509e-08	7.07099e-08	0.263725	NOTCH4	OpenSea	1
cg10158182	1.51607e-06	1.42547e-06	0.287663	NOTCH4	OpenSea	1
cg21156577	-3.27332e-08	3.13399e-08	0.296406	NOTCH4	Island	1
cg14004552	-3.24382e-07	3.10749e-07	0.296677	NOTCH4	S_Shelf	1
cg16062253	4.8602e-07	4.7139e-07	0.302655	NOTCH4	OpenSea	1
cg09458323	-2.4121e-07	2.35899e-07	0.306669	NOTCH4	OpenSea	1
cg03145486	-2.34405e-07	2.37445e-07	0.323672	NOTCH4	OpenSea	1
cg20440187	3.36577e-07	3.45202e-07	0.329677	NOTCH4	OpenSea	1
cg04864990	4.3705e-07	4.48998e-07	0.330484	NOTCH4	OpenSea	1
cg18416871	2.68892e-07	2.87779e-07	0.350233	NOTCH4	OpenSea	1
cg02669888	-1.41332e-07	1.52318e-07	0.35359	NOTCH4	OpenSea	1
cg05115308	-3.3565e-08	3.66824e-08	0.360299	NOTCH4	Island	1
cg04742143	-2.25725e-07	2.60412e-07	0.386161	NOTCH4	OpenSea	1
cg05973262	-4.71607e-07	5.47654e-07	0.38927	NOTCH4	OpenSea	1
cg06849931	4.93797e-08	6.53892e-08	0.450243	NOTCH4	S_Shore	1
cg21072248	-5.39436e-08	8.10078e-08	0.505552	NOTCH4	OpenSea	1
cg16602097	3.8951e-07	5.88749e-07	0.508315	NOTCH4	OpenSea	1
cg17982494	-8.21248e-08	1.3647e-07	0.547394	NOTCH4	OpenSea	1
cg05166027	-2.59906e-07	4.32905e-07	0.548327	NOTCH4	OpenSea	1
cg03250947	9.68803e-08	1.64693e-07	0.556436	NOTCH4	OpenSea	1
cg13882824	-8.74291e-08	1.622e-07	0.589935	NOTCH4	OpenSea	1
cg25317746	-2.52141e-07	5.54705e-07	0.649485	NOTCH4	OpenSea	1
cg20102694	-9.32924e-08	2.32375e-07	0.688117	NOTCH4	OpenSea	1
cg11949420	4.89061e-08	1.30896e-07	0.708723	NOTCH4	OpenSea	1
cg26457116	-4.50932e-08	1.35468e-07	0.73927	NOTCH4	S_Shelf	1
cg25994616	6.82352e-09	2.09984e-08	0.745251	NOTCH4	S_Shelf	1
cg13185046	1.31214e-07	4.21748e-07	0.755743	NOTCH4	S_Shore	1
cg01136185	3.51517e-08	1.2177e-07	0.772863	NOTCH4	OpenSea	1
cg14614539	-7.20847e-07	2.51332e-06	0.774288	NOTCH4	OpenSea	1
cg18943331	2.42519e-08	9.59939e-08	0.800573	NOTCH4	OpenSea	1
cg27338898	-2.5357e-08	1.20787e-07	0.833744	NOTCH4	Island	1
cg09198277	-1.9145e-08	1.22732e-07	0.876057	NOTCH4	OpenSea	1
cg00366603	5.89076e-07	4.08813e-06	0.885441	NOTCH4	OpenSea	1
cg02642841	-7.16492e-09	5.13218e-08	0.888985	NOTCH4	OpenSea	1
cg03626364	-3.49445e-08	2.64614e-07	0.894952	NOTCH4	OpenSea	1
cg24761212	2.40202e-08	1.95806e-07	0.902379	NOTCH4	OpenSea	1
cg01108614	1.56631e-09	2.39962e-08	0.947963	NOTCH4	S_Shelf	1
cg01849401	-3.5576e-08	9.31279e-07	0.969531	NOTCH4	OpenSea	1
cg22566787	-4.86473e-09	1.64006e-07	0.97634	NOTCH4	OpenSea	1
cg19789466	-1.31438e-06	1.86715e-07	2.68319e-12	OAS1	OpenSea	1.90344e-08
cg12877361	-2.05346e-06	3.52166e-07	6.46127e-09	OAS1	OpenSea	2.89078e-05
cg09151598	1.22064e-06	3.55369e-07	0.000605583	OAS1	OpenSea	1
cg25668626	2.8849e-07	8.81914e-08	0.00109015	OAS1	OpenSea	1
cg19609748	3.51433e-07	1.50493e-07	0.0196362	OAS1	OpenSea	1
cg21197031	6.54539e-07	3.7161e-07	0.078338	OAS1	OpenSea	1
cg04708790	-2.61839e-07	2.07324e-07	0.206764	OAS1	OpenSea	1
cg21730677	1.28229e-07	1.1005e-07	0.244091	OAS1	OpenSea	1
cg17445535	3.77058e-07	3.26903e-07	0.24888	OAS1	OpenSea	1
cg06168856	6.09041e-07	5.63279e-07	0.279726	OAS1	OpenSea	1
cg13483603	-1.70331e-08	1.69043e-08	0.313765	OAS1	OpenSea	1
cg26618699	2.85522e-08	3.43508e-08	0.405968	OAS1	OpenSea	1
cg18217049	1.15808e-07	3.07529e-07	0.706531	OAS1	OpenSea	1
cg24189072	6.62934e-09	7.52773e-08	0.929834	OAS1	OpenSea	1
cg04951822	-2.76537e-08	7.35359e-07	0.970006	OAS1	OpenSea	1
cg11601443	-1.46327e-06	2.75846e-07	1.26053e-07	OAS2	OpenSea	0.000501302
cg04880620	-1.9865e-06	4.84688e-07	4.33286e-05	OAS2	OpenSea	0.12185
cg06154315	1.06162e-06	2.86839e-07	0.000220771	OAS2	OpenSea	0.543254
cg19371652	-1.74138e-06	4.94152e-07	0.000435183	OAS2	OpenSea	0.996148
cg20726456	-7.76438e-07	2.36129e-07	0.00102669	OAS2	OpenSea	1
cg06217905	1.8911e-07	5.87933e-08	0.00131931	OAS2	OpenSea	1
cg12247536	2.85772e-07	9.25259e-08	0.00204033	OAS2	OpenSea	1
cg16382882	1.28786e-07	4.22531e-08	0.00233565	OAS2	OpenSea	1
cg06255132	3.22243e-07	1.09262e-07	0.00322429	OAS2	OpenSea	1
cg25682386	1.29695e-07	4.61278e-08	0.00497927	OAS2	OpenSea	1
cg07253769	1.21659e-06	4.60133e-07	0.00826054	OAS2	OpenSea	1
cg16366376	7.03224e-08	3.05956e-08	0.0216443	OAS2	OpenSea	1
cg16399664	-2.07577e-07	1.10592e-07	0.060676	OAS2	OpenSea	1
cg03996150	-7.4567e-08	4.10245e-08	0.0692795	OAS2	OpenSea	1
cg20800221	2.66992e-07	2.24097e-07	0.233642	OAS2	OpenSea	1
cg03210276	1.30234e-07	1.11798e-07	0.244203	OAS2	OpenSea	1
cg00085448	5.83759e-08	6.355e-08	0.358431	OAS2	OpenSea	1
cg03320783	1.22897e-06	1.52272e-06	0.419715	OAS2	OpenSea	1
cg24531077	-3.5621e-07	5.26683e-07	0.498916	OAS2	OpenSea	1
cg11318133	-7.13278e-08	1.24136e-07	0.565635	OAS2	OpenSea	1
cg20870559	-4.24052e-08	8.98352e-08	0.636957	OAS2	OpenSea	1
cg00175901	2.41618e-08	6.68563e-08	0.717842	OAS2	OpenSea	1
cg12560128	-6.10002e-09	5.30861e-08	0.90853	OAS2	OpenSea	1
cg09167772	1.6855e-07	3.65799e-08	4.3412e-06	OAS3	S_Shore	0.0142432
cg08147692	3.65363e-07	8.87821e-08	4.03234e-05	OAS3	N_Shore	0.114215
cg18448515	2.57596e-07	8.51199e-08	0.00250912	OAS3	OpenSea	1
cg01128221	-1.90427e-07	6.45904e-08	0.00323503	OAS3	Island	1
cg11229468	1.30577e-07	4.94793e-08	0.00838242	OAS3	OpenSea	1
cg25800166	-1.76046e-06	6.69652e-07	0.00863447	OAS3	N_Shore	1
cg22260958	-1.53254e-06	6.93138e-07	0.0271533	OAS3	N_Shore	1
cg27066543	9.69635e-08	4.39394e-08	0.0274502	OAS3	OpenSea	1
cg25297038	7.07197e-08	3.20628e-08	0.0275268	OAS3	OpenSea	1
cg22044401	9.50734e-08	4.81713e-08	0.0485658	OAS3	OpenSea	1
cg24948564	2.2227e-07	1.35706e-07	0.101613	OAS3	OpenSea	1
cg11236111	1.91224e-07	1.23806e-07	0.122623	OAS3	OpenSea	1
cg22447989	1.03162e-06	7.83097e-07	0.187878	OAS3	N_Shore	1
cg19816075	1.64734e-06	1.40055e-06	0.239658	OAS3	OpenSea	1
cg16458507	1.27245e-07	1.25438e-07	0.31052	OAS3	Island	1
cg20102336	-3.75672e-08	3.99303e-08	0.346916	OAS3	S_Shore	1
cg22026360	4.39666e-08	5.79976e-08	0.4485	OAS3	Island	1
cg03331867	1.27716e-08	6.29575e-08	0.839266	OAS3	Island	1
cg24515746	-2.99569e-08	1.6676e-07	0.857454	OAS3	N_Shore	1
cg18120998	-9.56461e-09	8.32819e-08	0.908579	OAS3	Island	1
cg25319449	1.94007e-10	1.77651e-08	0.991288	OAS3	N_Shore	1
cg15404665	9.97824e-06	1.42429e-06	3.39636e-12	DPP9	S_Shore	2.38785e-08
cg10344433	3.78162e-07	9.18467e-08	3.99703e-05	DPP9	S_Shore	0.11389
cg22802746	2.10982e-07	5.73824e-08	0.000242765	DPP9	OpenSea	0.589998
cg11781328	5.94943e-07	1.71312e-07	0.000526458	DPP9	OpenSea	1
cg22521640	2.05881e-07	5.97483e-08	0.000581742	DPP9	N_Shelf	1
cg03247293	7.47333e-07	2.8948e-07	0.00990738	DPP9	N_Shore	1
cg01152629	-6.74944e-07	2.79689e-07	0.0159075	DPP9	OpenSea	1
cg08361380	-7.40305e-07	3.14917e-07	0.0188349	DPP9	N_Shelf	1
cg21853992	1.84939e-07	7.98103e-08	0.020597	DPP9	OpenSea	1
cg22519738	1.59587e-07	6.92453e-08	0.0212928	DPP9	S_Shore	1
cg09508448	5.1918e-07	2.48146e-07	0.0365494	DPP9	N_Shelf	1
cg14531512	7.5756e-08	3.968e-08	0.0563898	DPP9	N_Shore	1
cg24142638	2.09265e-07	1.12968e-07	0.0641191	DPP9	OpenSea	1
cg07230018	8.4293e-07	4.77022e-07	0.0773773	DPP9	S_Shore	1
cg10165241	-4.69642e-07	2.79127e-07	0.0926288	DPP9	OpenSea	1
cg23356090	6.80722e-07	4.09533e-07	0.0966397	DPP9	OpenSea	1
cg14477543	7.44624e-07	4.51361e-07	0.0991637	DPP9	S_Shelf	1
cg03734301	1.43468e-07	8.77805e-08	0.102342	DPP9	OpenSea	1
cg15746870	5.58508e-08	3.50458e-08	0.11118	DPP9	S_Shore	1
cg13513411	6.12775e-08	3.88882e-08	0.115253	DPP9	N_Shore	1
cg15355185	1.83794e-07	1.20852e-07	0.128473	DPP9	OpenSea	1
cg01098142	2.03933e-07	1.3666e-07	0.135797	DPP9	Island	1
cg07317664	1.71902e-07	1.2939e-07	0.184154	DPP9	S_Shore	1
cg00163735	2.07903e-07	1.60803e-07	0.196202	DPP9	S_Shelf	1
cg18328612	-3.68584e-07	2.95955e-07	0.213137	DPP9	Island	1
cg18347423	-7.55863e-08	6.99831e-08	0.28025	DPP9	N_Shore	1
cg22561727	2.39959e-07	2.26139e-07	0.288774	DPP9	N_Shelf	1
cg07469449	-2.279e-07	2.1691e-07	0.293545	DPP9	OpenSea	1
ch.19.253092F	-1.04416e-07	1.05521e-07	0.322532	DPP9	OpenSea	1
cg13514178	1.4925e-07	1.52175e-07	0.326827	DPP9	S_Shore	1
cg07582623	4.46724e-08	4.73441e-08	0.34551	DPP9	OpenSea	1
cg19526579	-7.25562e-08	8.07374e-08	0.368943	DPP9	S_Shelf	1
cg22768335	-1.85697e-07	2.10055e-07	0.376787	DPP9	N_Shore	1
cg24423897	2.84164e-08	4.471e-08	0.525133	DPP9	Island	1
cg00491603	1.79538e-07	2.93383e-07	0.540639	DPP9	Island	1
cg04037813	-1.00314e-07	1.64856e-07	0.542932	DPP9	N_Shore	1
cg07204134	3.61588e-08	6.15514e-08	0.556966	DPP9	OpenSea	1
cg17819896	-1.53516e-07	2.84973e-07	0.590154	DPP9	Island	1
cg03775330	1.58756e-07	3.08141e-07	0.606469	DPP9	Island	1
cg00371891	6.92214e-08	1.99942e-07	0.729225	DPP9	Island	1
cg02362719	-1.63571e-08	4.88038e-08	0.737542	DPP9	S_Shore	1
cg15544596	-3.41805e-08	1.12897e-07	0.762107	DPP9	Island	1
cg04163916	-4.5382e-08	1.58556e-07	0.774741	DPP9	S_Shore	1
cg00503832	-1.61717e-08	6.86182e-08	0.81371	DPP9	OpenSea	1
cg16723130	-6.23538e-09	2.7333e-08	0.819572	DPP9	Island	1
cg09356750	1.66449e-08	7.6054e-08	0.826785	DPP9	S_Shelf	1
cg14964934	-4.08173e-09	1.95739e-08	0.834838	DPP9	Island	1
cg18317135	9.16827e-08	4.71258e-07	0.845767	DPP9	S_Shore	1
cg25730440	2.62673e-08	1.35588e-07	0.846409	DPP9	N_Shore	1
cg02907425	-3.80083e-08	2.49217e-07	0.8788	DPP9	Island	1
cg12739264	9.31953e-09	1.85523e-07	0.959941	DPP9	S_Shore	1
cg07317566	-9.57519e-09	7.8619e-07	0.990284	DPP9	OpenSea	1
cg11400613	6.74526e-07	1.04596e-07	1.42501e-10	TYK2	S_Shore	7.95809e-07
cg02319549	2.60391e-07	7.29819e-08	0.000368791	TYK2	N_Shore	0.859163
cg26142436	6.61151e-07	1.99745e-07	0.000950507	TYK2	OpenSea	1
cg14025953	8.21125e-07	2.63387e-07	0.00185082	TYK2	OpenSea	1
cg23184299	7.21292e-07	2.31591e-07	0.00186997	TYK2	Island	1
cg21480173	1.03875e-07	3.56528e-08	0.0036155	TYK2	Island	1
cg25395945	1.21475e-06	4.32569e-07	0.00503248	TYK2	N_Shore	1
cg11057783	3.75661e-07	1.35876e-07	0.00575178	TYK2	OpenSea	1
cg19307883	8.99221e-07	3.64177e-07	0.0136293	TYK2	OpenSea	1
cg26265787	2.05582e-06	8.55187e-07	0.0163145	TYK2	S_Shore	1
cg13971552	2.41435e-07	1.01246e-07	0.0171938	TYK2	N_Shore	1
cg06917623	5.82736e-07	2.4831e-07	0.0190369	TYK2	S_Shelf	1
cg03889617	8.34135e-08	3.58432e-08	0.0200603	TYK2	Island	1
cg05515585	3.00652e-07	1.31739e-07	0.0225888	TYK2	S_Shelf	1
cg10144807	4.79847e-07	2.15095e-07	0.0258064	TYK2	OpenSea	1
cg15079565	-5.84592e-08	2.90712e-08	0.0444771	TYK2	Island	1
cg26244993	-1.41932e-06	7.06565e-07	0.0447042	TYK2	OpenSea	1
cg23306063	2.61464e-07	1.33716e-07	0.0506865	TYK2	Island	1
cg11369662	3.33035e-08	2.00082e-08	0.0961777	TYK2	S_Shore	1
cg15197202	2.98458e-07	1.85378e-07	0.107564	TYK2	N_Shelf	1
cg00079643	3.39774e-07	2.19591e-07	0.121957	TYK2	OpenSea	1
cg11575644	8.12066e-08	5.40097e-08	0.132861	TYK2	Island	1
cg22140136	-1.89707e-07	1.35325e-07	0.161119	TYK2	Island	1
cg24226087	-2.79018e-08	1.99609e-08	0.16233	TYK2	N_Shore	1
cg00590639	2.82705e-08	2.0269e-08	0.163248	TYK2	Island	1
cg16068727	6.10976e-08	5.01811e-08	0.22355	TYK2	Island	1
cg08896629	1.93855e-08	1.99362e-08	0.330986	TYK2	Island	1
cg18892020	-2.10521e-07	2.19666e-07	0.337998	TYK2	OpenSea	1
cg06935109	2.17194e-07	2.73901e-07	0.427897	TYK2	OpenSea	1
cg07515324	-1.24275e-07	1.81447e-07	0.493483	TYK2	N_Shelf	1
cg22554952	1.86319e-08	3.02944e-08	0.538609	TYK2	N_Shore	1
cg02512212	1.76669e-07	3.19997e-07	0.580948	TYK2	Island	1
cg15981620	-1.10506e-08	2.12563e-08	0.603212	TYK2	Island	1
cg18611797	2.2681e-07	5.02651e-07	0.651877	TYK2	N_Shore	1
cg05314616	8.08212e-08	1.81648e-07	0.656418	TYK2	OpenSea	1
cg06622468	9.78371e-08	2.23453e-07	0.66155	TYK2	Island	1
cg01547781	-1.36443e-07	3.33736e-07	0.682705	TYK2	OpenSea	1
cg11331422	-9.99144e-09	2.70996e-08	0.712397	TYK2	Island	1
cg25613873	-6.08528e-08	1.93615e-07	0.75333	TYK2	S_Shelf	1
cg19925475	2.7557e-08	9.44098e-08	0.770405	TYK2	Island	1
cg07488370	-3.7087e-08	1.47143e-07	0.801032	TYK2	OpenSea	1
cg18038269	2.82144e-08	1.13596e-07	0.80387	TYK2	Island	1
cg25676786	7.88154e-09	4.06854e-08	0.846416	TYK2	Island	1
cg12184486	6.26363e-09	3.99713e-08	0.875496	TYK2	OpenSea	1
cg21941105	-3.38545e-09	2.2871e-08	0.88234	TYK2	Island	1
cg18856252	-3.22e-09	2.5786e-08	0.900637	TYK2	Island	1
cg01475000	-4.46135e-06	8.9186e-07	6.18634e-07	IFNAR2	N_Shore	0.00229778
cg20000468	5.19222e-07	1.25605e-07	3.72356e-05	IFNAR2	N_Shore	0.1074
cg17977197	6.05786e-07	2.4967e-07	0.0153442	IFNAR2	N_Shore	1
cg17725807	-2.11936e-06	8.97263e-07	0.0182756	IFNAR2	N_Shore	1
cg17748222	4.23949e-07	1.89107e-07	0.0250857	IFNAR2	N_Shelf	1
cg24851988	2.07488e-07	1.04244e-07	0.0466899	IFNAR2	OpenSea	1
cg16134430	1.03649e-07	5.39781e-08	0.0549822	IFNAR2	N_Shelf	1
cg12269436	5.34564e-07	2.89241e-07	0.0647338	IFNAR2	N_Shore	1
cg04857551	6.73557e-08	4.39845e-08	0.125849	IFNAR2	OpenSea	1
cg22030766	1.1836e-07	7.99624e-08	0.138985	IFNAR2	OpenSea	1
cg12122356	-2.51744e-07	1.75408e-07	0.151397	IFNAR2	OpenSea	1
cg20215695	3.99393e-08	2.8415e-08	0.160015	IFNAR2	N_Shore	1
cg21980821	4.26386e-08	3.63582e-08	0.241049	IFNAR2	N_Shore	1
cg05770313	-9.57107e-08	9.23945e-08	0.300384	IFNAR2	N_Shore	1
cg21355791	4.47181e-08	4.47144e-08	0.317397	IFNAR2	N_Shore	1
cg18656581	-8.76594e-08	8.95286e-08	0.327644	IFNAR2	Island	1
cg06339338	2.67958e-06	2.75423e-06	0.330728	IFNAR2	OpenSea	1
cg27342941	1.46372e-06	1.66599e-06	0.379737	IFNAR2	OpenSea	1
cg26110456	-1.62491e-08	1.85973e-08	0.382372	IFNAR2	Island	1
cg22454603	-1.5853e-08	1.82179e-08	0.384308	IFNAR2	N_Shore	1
cg24768245	-5.31458e-08	6.42119e-08	0.407966	IFNAR2	Island	1
cg00288436	3.01575e-07	4.08564e-07	0.460523	IFNAR2	OpenSea	1
cg06665941	1.76638e-08	3.26367e-08	0.588416	IFNAR2	Island	1
cg11628320	-7.02899e-07	1.33042e-06	0.597334	IFNAR2	OpenSea	1
cg02431704	-3.82357e-08	7.68899e-08	0.61905	IFNAR2	Island	1
cg10309613	-1.45709e-08	3.76124e-08	0.698506	IFNAR2	N_Shore	1
cg00937568	-3.1949e-08	1.19139e-07	0.7886	IFNAR2	N_Shore	1
cg13208562	-7.22825e-09	3.01399e-08	0.810493	IFNAR2	Island	1
cg24949115	-7.00933e-08	4.90738e-07	0.886438	IFNAR2	OpenSea	1
cg15083521	1.0499e-06	2.93215e-07	0.000351322	ADAM17	OpenSea	0.825792
cg16812701	2.16859e-07	7.65764e-08	0.00467552	ADAM17	OpenSea	1
cg06376494	1.59536e-07	5.76337e-08	0.00569291	ADAM17	OpenSea	1
cg06507134	7.79856e-07	3.16778e-07	0.013911	ADAM17	OpenSea	1
cg01231165	1.78295e-07	7.80896e-08	0.022528	ADAM17	N_Shore	1
cg05656188	1.75713e-06	7.83683e-07	0.0250667	ADAM17	OpenSea	1
cg20156953	2.35169e-07	1.05695e-07	0.0261996	ADAM17	OpenSea	1
cg01373705	-4.13027e-08	2.00239e-08	0.0392795	ADAM17	Island	1
cg01118224	-3.42734e-08	1.80103e-08	0.0571934	ADAM17	Island	1
cg19615148	3.20426e-07	1.69383e-07	0.0586793	ADAM17	OpenSea	1
cg04254681	-5.35982e-07	3.19307e-07	0.093399	ADAM17	OpenSea	1
cg12347123	5.00296e-08	3.00678e-08	0.0962983	ADAM17	OpenSea	1
cg07078329	7.29926e-07	4.47187e-07	0.10279	ADAM17	S_Shore	1
cg19979102	1.04543e-07	6.65019e-08	0.116109	ADAM17	OpenSea	1
cg15134353	7.5736e-08	5.05405e-08	0.134163	ADAM17	OpenSea	1
cg23886495	-6.26459e-08	4.41091e-08	0.155699	ADAM17	Island	1
cg12203456	1.48302e-07	1.0687e-07	0.165395	ADAM17	OpenSea	1
cg03240747	1.40634e-07	1.03218e-07	0.173205	ADAM17	OpenSea	1
cg12784422	8.17721e-07	7.64817e-07	0.285128	ADAM17	OpenSea	1
cg07944916	3.69358e-07	3.57504e-07	0.301662	ADAM17	S_Shore	1
cg13619829	-2.28323e-07	2.5999e-07	0.379947	ADAM17	OpenSea	1
cg03998474	4.41015e-08	5.19545e-08	0.396072	ADAM17	Island	1
cg15847124	-8.26243e-08	9.85886e-08	0.402096	ADAM17	OpenSea	1
cg00406169	-5.57703e-07	6.96035e-07	0.423082	ADAM17	OpenSea	1
cg12662955	1.05088e-07	1.49579e-07	0.482415	ADAM17	OpenSea	1
cg06584354	2.36954e-07	3.67105e-07	0.518702	ADAM17	OpenSea	1
cg27333808	-2.22252e-08	3.48952e-08	0.524259	ADAM17	Island	1
cg11362955	2.39017e-08	4.04333e-08	0.554497	ADAM17	Island	1
cg20291846	1.31722e-08	2.6492e-08	0.619095	ADAM17	S_Shore	1
cg17603321	-6.2194e-09	1.42617e-08	0.66282	ADAM17	Island	1
cg24320643	-4.86746e-09	2.95032e-08	0.868977	ADAM17	Island	1
cg01393184	3.49661e-09	3.08439e-08	0.909754	ADAM17	Island	1
cg01822537	5.3867e-10	1.53462e-08	0.972003	ADAM17	Island	1
cg10289843	9.78067e-07	1.04867e-07	2.93115e-20	CTSL	Island	6.23802e-16
cg02104500	1.05516e-06	1.23782e-07	3.07998e-17	CTSL	N_Shore	4.49122e-13
cg07911944	1.02588e-06	1.27623e-07	1.58385e-15	CTSL	Island	1.66289e-11
cg20257143	1.23081e-06	2.73374e-07	7.12918e-06	CTSL	N_Shore	0.0221012
cg01978221	1.12071e-07	3.33094e-07	0.736566	CTSL	N_Shore	1
cg22505312	-4.06002e-06	4.38846e-07	5.75868e-20	CTSB	OpenSea	1.1933e-15
cg01576688	-3.07961e-06	3.52778e-07	5.48138e-18	CTSB	OpenSea	8.6835e-14
cg09013287	-2.94714e-06	3.71325e-07	3.51149e-15	CTSB	OpenSea	3.50005e-11
cg16687420	-2.34474e-06	4.90648e-07	1.89811e-06	CTSB	S_Shore	0.00667244
cg01002857	1.95155e-06	4.27628e-07	5.34806e-06	CTSB	OpenSea	0.0169807
cg07526799	2.4251e-06	6.20898e-07	9.72007e-05	CTSB	OpenSea	0.249311
cg18075392	8.89446e-07	2.52647e-07	0.000440862	CTSB	OpenSea	1
cg27577738	1.04304e-07	3.13208e-08	0.000884507	CTSB	S_Shore	1
cg08012294	-5.3261e-07	1.67458e-07	0.00149361	CTSB	N_Shore	1
cg26407100	5.197e-07	1.75133e-07	0.00304022	CTSB	Island	1
cg16624891	6.20855e-07	2.66489e-07	0.0199229	CTSB	OpenSea	1
cg17019285	-1.05227e-07	4.70101e-08	0.0253113	CTSB	Island	1
cg09354158	8.00989e-08	3.71052e-08	0.0309981	CTSB	OpenSea	1
cg22139271	-5.96901e-08	2.93717e-08	0.0422691	CTSB	Island	1
cg15220648	9.34561e-08	4.63481e-08	0.0438989	CTSB	OpenSea	1
cg21756720	-3.87515e-07	2.19045e-07	0.0770357	CTSB	N_Shore	1
cg08262993	1.7648e-07	1.14649e-07	0.123896	CTSB	OpenSea	1
cg13837938	7.54162e-07	5.61422e-07	0.179333	CTSB	OpenSea	1
cg02637136	-4.7006e-08	3.5411e-08	0.184523	CTSB	Island	1
cg09087222	2.22724e-06	1.68212e-06	0.18564	CTSB	OpenSea	1
cg26754383	3.76244e-07	3.11599e-07	0.227405	CTSB	OpenSea	1
cg03654169	-3.87084e-07	3.68818e-07	0.29407	CTSB	OpenSea	1
cg22654980	-5.2225e-07	5.29111e-07	0.323752	CTSB	N_Shelf	1
cg02088943	-3.71336e-07	4.47855e-07	0.407127	CTSB	OpenSea	1
cg21919729	3.56193e-07	4.66419e-07	0.445155	CTSB	OpenSea	1
cg13657292	1.17666e-07	1.54575e-07	0.446616	CTSB	OpenSea	1
cg11915580	2.57813e-08	3.73044e-08	0.489584	CTSB	S_Shore	1
cg13223011	4.81599e-07	7.38466e-07	0.514376	CTSB	OpenSea	1
cg13964181	-2.31662e-07	4.40716e-07	0.599192	CTSB	OpenSea	1
cg18787975	-8.29128e-08	1.902e-07	0.662942	CTSB	S_Shore	1
cg23710890	-4.10821e-08	1.05574e-07	0.697222	CTSB	OpenSea	1
cg22570104	1.22496e-07	3.29266e-07	0.709915	CTSB	OpenSea	1
cg20539307	6.34409e-08	2.43005e-07	0.794068	CTSB	OpenSea	1
cg19347259	-1.16731e-07	7.5534e-07	0.877199	CTSB	OpenSea	1
cg15224830	4.84584e-08	3.48596e-07	0.889457	CTSB	OpenSea	1
cg07277962	-3.28215e-09	3.72871e-08	0.929867	CTSB	OpenSea	1
cg04315434	1.64258e-09	2.55006e-08	0.948648	CTSB	Island	1
cg00057317	-1.7402e-09	4.94346e-08	0.971922	CTSB	Island	1
cg25273765	-1.86523e-06	3.41176e-07	5.17913e-08	HMGB1	OpenSea	0.000213518
cg13982823	-1.67374e-06	3.37334e-07	7.61163e-07	HMGB1	OpenSea	0.0028139
cg01504447	-2.25808e-06	4.88624e-07	4.06944e-06	HMGB1	OpenSea	0.0134638
cg05818394	-1.1464e-06	4.73322e-07	0.0155268	HMGB1	OpenSea	1
cg00179128	-6.01178e-08	2.66417e-08	0.0241506	HMGB1	OpenSea	1
cg23928927	-7.18249e-08	3.83255e-08	0.0610731	HMGB1	OpenSea	1
cg21603943	-1.60695e-08	8.67435e-09	0.0641044	HMGB1	OpenSea	1
cg21721489	1.11242e-06	7.39405e-07	0.132624	HMGB1	OpenSea	1
cg12485044	5.5472e-07	4.51216e-07	0.219077	HMGB1	OpenSea	1
cg03571723	-3.85649e-08	3.91559e-08	0.324795	HMGB1	OpenSea	1
cg17412964	1.22592e-07	1.37569e-07	0.372973	HMGB1	OpenSea	1
cg13277184	-1.7516e-08	2.12991e-08	0.410962	HMGB1	OpenSea	1
cg11047295	3.70165e-08	4.99426e-08	0.458675	HMGB1	OpenSea	1
cg00075768	2.05991e-08	2.87875e-08	0.474352	HMGB1	OpenSea	1
cg09203961	-1.57006e-08	2.31469e-08	0.497664	HMGB1	OpenSea	1
cg17602887	-6.00772e-07	9.17913e-07	0.51287	HMGB1	OpenSea	1
cg00589914	9.44825e-09	1.75482e-08	0.590353	HMGB1	OpenSea	1
cg18035291	-2.3066e-08	4.31468e-08	0.592994	HMGB1	OpenSea	1
cg23998351	-1.14123e-07	2.22441e-07	0.607978	HMGB1	OpenSea	1
cg20637611	-2.25756e-08	4.44702e-08	0.611752	HMGB1	OpenSea	1
cg25319276	-2.95945e-09	2.25998e-08	0.895828	HMGB1	OpenSea	1
cg05972874	-6.58182e-09	6.15233e-08	0.914815	HMGB1	OpenSea	1
cg24892069	-2.14163e-05	1.27831e-06	7.16756e-59	NRP1	OpenSea	5.64393e-53
cg05504719	-3.89809e-06	4.44546e-07	3.92889e-18	NRP1	OpenSea	6.58237e-14
cg03473377	-2.79541e-06	3.38862e-07	2.93538e-16	NRP1	OpenSea	3.61156e-12
cg09277467	-1.18347e-06	1.44926e-07	5.73895e-16	NRP1	OpenSea	6.45572e-12
cg21998542	-3.38771e-06	4.17512e-07	8.69103e-16	NRP1	OpenSea	9.50493e-12
cg25179876	-5.93004e-06	7.35573e-07	1.31565e-15	NRP1	OpenSea	1.41915e-11
cg17812637	-4.85483e-06	6.31462e-07	2.3752e-14	NRP1	OpenSea	2.20035e-10
cg17706662	-1.04772e-06	1.5572e-07	2.26488e-11	NRP1	OpenSea	1.3933e-07
cg00826728	4.19196e-07	6.31032e-08	3.99954e-11	NRP1	Island	2.38587e-07
cg14219813	-1.44648e-06	2.71319e-07	1.09126e-07	NRP1	OpenSea	0.000436188
cg23198568	3.21077e-07	6.05961e-08	1.30207e-07	NRP1	Island	0.000515219
cg21379625	2.64872e-06	5.34805e-07	7.96654e-07	NRP1	OpenSea	0.00293134
cg12045634	-5.54441e-07	1.12139e-07	8.31581e-07	NRP1	OpenSea	0.00304562
cg26295541	6.8092e-07	1.4512e-07	2.89695e-06	NRP1	OpenSea	0.00988963
cg09009410	4.04561e-07	8.71707e-08	3.70363e-06	NRP1	Island	0.0124099
cg09030553	6.61001e-07	1.44432e-07	5.03269e-06	NRP1	OpenSea	0.0162413
cg13186597	1.95048e-07	4.78824e-08	4.82152e-05	NRP1	Island	0.13511
cg22279720	2.30293e-06	6.20753e-07	0.0002133	NRP1	OpenSea	0.52817
cg17425818	-4.44783e-06	1.21136e-06	0.000247537	NRP1	OpenSea	0.597907
cg20827580	1.23283e-07	3.44822e-08	0.000358618	NRP1	Island	0.840434
cg23313663	1.73617e-07	5.19394e-08	0.000845774	NRP1	Island	1
cg00346755	6.32328e-07	1.89191e-07	0.000847039	NRP1	OpenSea	1
cg01874729	4.43592e-07	1.36039e-07	0.00113077	NRP1	OpenSea	1
cg03602698	2.09449e-07	6.57473e-08	0.00146761	NRP1	OpenSea	1
cg06859734	-1.13998e-06	3.58555e-07	0.00149964	NRP1	OpenSea	1
cg17026287	7.29624e-08	2.47284e-08	0.00321079	NRP1	Island	1
cg12841561	1.79359e-06	6.20944e-07	0.00391477	NRP1	OpenSea	1
cg02543939	2.1835e-07	7.86389e-08	0.00554654	NRP1	OpenSea	1
cg04721557	7.80885e-08	2.88644e-08	0.00688409	NRP1	OpenSea	1
cg11345700	1.50968e-07	6.05317e-08	0.0127144	NRP1	OpenSea	1
cg07913781	5.31505e-07	2.19894e-07	0.0157383	NRP1	OpenSea	1
cg13090418	-2.82083e-06	1.26195e-06	0.0255139	NRP1	N_Shore	1
cg12870705	8.61272e-08	4.13765e-08	0.0375171	NRP1	Island	1
cg09603237	-8.21003e-07	4.05747e-07	0.0431679	NRP1	OpenSea	1
cg03442322	7.19458e-07	3.67214e-07	0.0502314	NRP1	OpenSea	1
cg15391489	-2.8217e-07	1.53709e-07	0.0665531	NRP1	OpenSea	1
cg25733480	-1.37801e-07	7.83215e-08	0.0786656	NRP1	N_Shelf	1
cg26086245	1.09239e-07	6.6233e-08	0.0992476	NRP1	OpenSea	1
cg09365847	9.40376e-08	5.96615e-08	0.115149	NRP1	Island	1
cg15809806	2.53725e-07	1.61272e-07	0.11582	NRP1	OpenSea	1
cg00717280	1.68763e-07	1.08405e-07	0.119688	NRP1	OpenSea	1
cg25713793	7.87483e-07	5.06419e-07	0.120112	NRP1	OpenSea	1
cg03935991	-3.95316e-07	2.5852e-07	0.126394	NRP1	OpenSea	1
cg20701074	2.83887e-07	1.89095e-07	0.133445	NRP1	OpenSea	1
cg16087345	-3.25413e-07	2.19635e-07	0.13861	NRP1	OpenSea	1
cg05989059	2.79228e-07	1.96436e-07	0.155343	NRP1	OpenSea	1
cg17470096	-1.52333e-07	1.09166e-07	0.163049	NRP1	OpenSea	1
cg12622378	-1.64914e-07	1.24701e-07	0.186167	NRP1	OpenSea	1
cg13407144	4.73953e-08	3.59249e-08	0.187232	NRP1	OpenSea	1
cg23912035	-1.26677e-07	9.89386e-08	0.200575	NRP1	OpenSea	1
cg27039218	9.1349e-08	7.59748e-08	0.229374	NRP1	OpenSea	1
cg16131207	-5.64068e-07	4.70339e-07	0.230568	NRP1	OpenSea	1
cg14982967	-4.05079e-08	3.56719e-08	0.256281	NRP1	OpenSea	1
cg09084320	-7.16018e-07	6.43706e-07	0.266134	NRP1	OpenSea	1
cg08358427	3.11596e-07	2.85601e-07	0.275403	NRP1	OpenSea	1
cg19131541	-3.93243e-07	3.64913e-07	0.281333	NRP1	OpenSea	1
cg12054892	-1.05207e-06	9.85801e-07	0.286008	NRP1	OpenSea	1
cg04287203	9.57271e-08	9.61546e-08	0.319594	NRP1	OpenSea	1
cg02977812	3.99417e-08	4.05152e-08	0.324335	NRP1	OpenSea	1
ch.10.845914F	1.90081e-07	2.11225e-07	0.368288	NRP1	OpenSea	1
cg20687152	7.67176e-08	8.5437e-08	0.369329	NRP1	OpenSea	1
cg07233135	3.36254e-08	3.93655e-08	0.393111	NRP1	Island	1
cg06898048	6.99627e-07	8.85188e-07	0.42941	NRP1	OpenSea	1
cg05293915	1.5425e-07	2.03729e-07	0.449063	NRP1	OpenSea	1
cg24638819	-3.76632e-08	5.19009e-08	0.468127	NRP1	OpenSea	1
cg24517944	2.06758e-07	2.89629e-07	0.475395	NRP1	OpenSea	1
cg08839819	4.60588e-08	6.59171e-08	0.484801	NRP1	OpenSea	1
cg20330217	6.1023e-08	9.48984e-08	0.520279	NRP1	OpenSea	1
cg06512724	3.2176e-08	5.71892e-08	0.573758	NRP1	OpenSea	1
cg22620273	-1.35088e-08	2.90595e-08	0.642081	NRP1	OpenSea	1
cg23444399	7.24869e-08	1.62778e-07	0.656146	NRP1	OpenSea	1
cg25763127	3.80134e-08	9.05774e-08	0.674768	NRP1	OpenSea	1
cg13779055	-1.99098e-08	6.60746e-08	0.763201	NRP1	Island	1
cg13114217	-3.60435e-08	1.20497e-07	0.764879	NRP1	OpenSea	1
cg24892156	7.76901e-08	2.92978e-07	0.790904	NRP1	Island	1
cg14965866	-1.01977e-07	4.09199e-07	0.803224	NRP1	OpenSea	1
cg27270412	-8.79314e-08	4.83598e-07	0.855737	NRP1	N_Shore	1
cg06338245	-5.40803e-09	4.78858e-08	0.910093	NRP1	OpenSea	1
cg10419493	-2.93662e-09	6.63447e-08	0.964699	NRP1	OpenSea	1
cg17455088	2.85116e-06	2.23999e-07	1.12204e-35	NRP2	S_Shore	2.94508e-30
cg11114141	-5.13877e-06	4.12742e-07	2.8987e-34	NRP2	OpenSea	5.70628e-29
cg25223532	-4.51739e-06	4.18327e-07	2.00302e-26	NRP2	OpenSea	1.05149e-21
cg01323148	1.3298e-06	1.3945e-07	4.35531e-21	NRP2	Island	1.00867e-16
cg08373252	-3.72432e-06	3.93494e-07	8.37425e-21	NRP2	OpenSea	1.88403e-16
cg23038014	6.8497e-07	8.04524e-08	3.35812e-17	NRP2	Island	4.80777e-13
cg06285439	-1.81118e-06	2.26528e-07	2.22066e-15	NRP2	OpenSea	2.27091e-11
cg26408007	-2.40981e-06	3.15396e-07	3.40493e-14	NRP2	OpenSea	3.04675e-10
cg16114434	1.1825e-06	1.56941e-07	7.52701e-14	NRP2	Island	6.44236e-10
cg21155300	-1.43528e-06	1.90874e-07	8.42194e-14	NRP2	OpenSea	7.13082e-10
cg25292468	7.47339e-07	1.06122e-07	2.63183e-12	NRP2	Island	1.88397e-08
cg21035493	-2.53196e-06	3.73553e-07	1.61953e-11	NRP2	OpenSea	1.02091e-07
cg09745534	1.00663e-06	1.48516e-07	1.62064e-11	NRP2	N_Shore	1.02091e-07
cg25320169	-3.06585e-06	4.67331e-07	6.90023e-11	NRP2	OpenSea	4.02476e-07
cg18724755	-4.82243e-07	7.50303e-08	1.63748e-10	NRP2	OpenSea	9.01674e-07
cg14158558	-9.6943e-07	1.53642e-07	3.46908e-10	NRP2	OpenSea	1.88389e-06
cg07953344	-2.87839e-06	4.74662e-07	1.59668e-09	NRP2	OpenSea	7.7609e-06
cg26250831	-1.05021e-06	1.74492e-07	2.10406e-09	NRP2	OpenSea	1.00412e-05
cg14472052	-1.69041e-06	3.47761e-07	1.26485e-06	NRP2	OpenSea	0.00452717
cg07861390	2.80161e-06	5.98258e-07	3.02791e-06	NRP2	N_Shore	0.010277
cg05173722	-7.18103e-07	1.54976e-07	3.83697e-06	NRP2	OpenSea	0.0127482
cg24319718	2.4471e-07	5.92922e-08	3.83085e-05	NRP2	Island	0.110092
cg10833510	7.15581e-07	1.73821e-07	4.00641e-05	NRP2	OpenSea	0.11389
cg22367989	1.70346e-07	4.33214e-08	8.72066e-05	NRP2	Island	0.22738
cg02183001	-1.29486e-06	3.33397e-07	0.000106333	NRP2	S_Shore	0.271848
cg03141944	-5.69759e-07	1.54955e-07	0.000242614	NRP2	OpenSea	0.589998
cg02911957	-3.2948e-07	9.91671e-08	0.000909129	NRP2	OpenSea	1
cg04950465	-1.13586e-06	3.52711e-07	0.00130193	NRP2	OpenSea	1
cg04471779	-6.91381e-07	2.18924e-07	0.00161301	NRP2	OpenSea	1
cg24538292	-1.86234e-07	5.89968e-08	0.00162075	NRP2	OpenSea	1
cg09365459	-2.49787e-06	9.70914e-07	0.0101659	NRP2	OpenSea	1
cg21692404	-1.13996e-07	4.4775e-08	0.0109758	NRP2	OpenSea	1
cg13094005	-5.38494e-07	2.13103e-07	0.0115874	NRP2	OpenSea	1
cg18371506	1.56502e-07	6.34864e-08	0.0137842	NRP2	Island	1
cg10447690	-7.19915e-07	2.94269e-07	0.0145171	NRP2	OpenSea	1
cg03104110	-1.92487e-06	8.23173e-07	0.019472	NRP2	OpenSea	1
cg04114380	-3.89462e-07	1.83551e-07	0.0339819	NRP2	OpenSea	1
cg05025612	5.98511e-07	3.02381e-07	0.0479236	NRP2	OpenSea	1
cg00698967	-1.09016e-06	5.55927e-07	0.0500275	NRP2	N_Shore	1
cg02438638	-3.67645e-07	1.88265e-07	0.0509892	NRP2	OpenSea	1
cg27110090	-1.67503e-07	8.62356e-08	0.0522378	NRP2	OpenSea	1
cg18351177	6.62911e-08	3.93185e-08	0.0919594	NRP2	Island	1
cg23919882	8.87995e-07	5.28446e-07	0.0930458	NRP2	OpenSea	1
cg20787112	1.78573e-07	1.07354e-07	0.0963971	NRP2	OpenSea	1
cg27421721	5.22243e-08	3.44199e-08	0.129365	NRP2	OpenSea	1
cg20351668	-2.34637e-06	1.62822e-06	0.14973	NRP2	OpenSea	1
cg10807027	-2.02701e-06	1.43458e-06	0.157829	NRP2	OpenSea	1
cg12765755	-1.04572e-07	7.44322e-08	0.160204	NRP2	OpenSea	1
cg08001824	2.3117e-07	1.65284e-07	0.162087	NRP2	OpenSea	1
cg14157435	-2.64423e-06	1.9163e-06	0.16779	NRP2	OpenSea	1
cg02185666	6.70798e-07	4.91273e-07	0.17228	NRP2	Island	1
cg24900980	2.30286e-07	1.80955e-07	0.203309	NRP2	N_Shore	1
cg05348875	-1.86282e-06	1.471e-06	0.205538	NRP2	OpenSea	1
cg01631497	-4.72078e-08	3.80357e-08	0.214705	NRP2	OpenSea	1
cg15778095	3.42177e-07	2.78087e-07	0.218675	NRP2	OpenSea	1
cg10652367	-3.73847e-07	3.08514e-07	0.225753	NRP2	OpenSea	1
cg05264870	8.05948e-07	6.68414e-07	0.228059	NRP2	OpenSea	1
cg01565529	-1.11828e-06	9.59782e-07	0.244107	NRP2	OpenSea	1
cg04023740	3.12631e-08	2.77905e-08	0.260749	NRP2	Island	1
cg11793701	-3.16611e-08	2.82636e-08	0.262766	NRP2	Island	1
cg04088940	-1.30681e-06	1.18983e-06	0.272207	NRP2	OpenSea	1
cg06441397	5.21948e-08	4.80838e-08	0.27784	NRP2	OpenSea	1
cg00086429	-5.10423e-07	4.70587e-07	0.278214	NRP2	OpenSea	1
cg09387117	4.82049e-07	4.53431e-07	0.287865	NRP2	OpenSea	1
cg01154445	5.75377e-07	5.65809e-07	0.309325	NRP2	N_Shore	1
cg22308949	-1.10036e-06	1.17702e-06	0.349975	NRP2	OpenSea	1
cg15260225	-8.10933e-08	9.52563e-08	0.394701	NRP2	OpenSea	1
cg12452788	3.01235e-08	3.64237e-08	0.408324	NRP2	OpenSea	1
cg04444212	1.86681e-07	2.28184e-07	0.413393	NRP2	OpenSea	1
cg04768970	3.27189e-07	4.27683e-07	0.444351	NRP2	N_Shore	1
cg06967443	-3.57231e-08	4.79664e-08	0.456513	NRP2	N_Shore	1
cg09114261	-3.59026e-07	5.10823e-07	0.482243	NRP2	N_Shore	1
cg13923688	-7.09042e-08	1.0257e-07	0.489478	NRP2	N_Shore	1
cg19652118	2.04403e-07	3.49862e-07	0.55913	NRP2	OpenSea	1
cg05889959	-2.64703e-08	4.65148e-08	0.569374	NRP2	OpenSea	1
cg25715429	-3.91808e-07	1.46192e-06	0.788722	NRP2	OpenSea	1
cg14163802	-2.36925e-08	9.29946e-08	0.798926	NRP2	Island	1
cg14170307	7.84786e-08	3.32506e-07	0.813441	NRP2	OpenSea	1
cg26422981	-1.68005e-07	7.97616e-07	0.833195	NRP2	OpenSea	1
cg09739726	2.37483e-08	1.56566e-07	0.879454	NRP2	OpenSea	1
cg02765736	-1.01805e-08	7.27013e-08	0.888649	NRP2	OpenSea	1
cg01355046	-4.81778e-09	4.64823e-08	0.91746	NRP2	OpenSea	1
cg19795793	6.25598e-08	6.07478e-07	0.917987	NRP2	S_Shore	1
cg17809414	-5.42527e-10	1.66638e-08	0.974031	NRP2	Island	1
cg10126788	-3.05713e-08	1.43064e-06	0.982954	NRP2	OpenSea	1
cg08593269	-8.896e-07	1.59919e-07	3.03049e-08	AGT	OpenSea	0.000128295
cg24474852	3.06955e-06	8.91503e-07	0.000587493	AGT	OpenSea	1
cg14523948	-8.56894e-07	3.03164e-07	0.00475508	AGT	OpenSea	1
cg26882410	-1.45674e-07	6.09276e-08	0.0169023	AGT	OpenSea	1
cg12469306	1.62434e-06	7.45386e-07	0.0294395	AGT	OpenSea	1
cg09427468	-1.44125e-07	8.01555e-08	0.0723253	AGT	OpenSea	1
cg00430155	1.61905e-06	9.56987e-07	0.0908436	AGT	OpenSea	1
cg22647018	4.02904e-07	2.75767e-07	0.144172	AGT	OpenSea	1
cg07502417	1.41755e-06	1.12362e-06	0.207248	AGT	OpenSea	1
cg14054578	-3.28094e-07	7.23588e-07	0.650293	AGT	OpenSea	1
cg19125606	1.46345e-07	4.06668e-07	0.718989	AGT	OpenSea	1
cg07615755	2.62968e-08	8.71577e-08	0.762902	AGT	OpenSea	1
cg27401395	-7.02691e-09	6.01255e-08	0.906975	AGT	OpenSea	1
cg17517206	2.01212e-06	1.84041e-07	5.01108e-27	AGTR1	Island	3.03528e-22
cg04240493	2.49737e-06	2.35529e-07	1.46555e-25	AGTR1	N_Shore	6.78833e-21
cg22628833	-2.52243e-06	2.54029e-07	1.09066e-22	AGTR1	OpenSea	3.30314e-18
cg03068234	-2.56156e-06	2.6549e-07	1.54093e-21	AGTR1	OpenSea	3.91411e-17
cg16418046	-4.4424e-06	4.8512e-07	1.33438e-19	AGTR1	OpenSea	2.56274e-15
cg01644447	1.53781e-06	1.75897e-07	4.90482e-18	AGTR1	Island	8.04622e-14
cg10784511	-4.11969e-06	4.72892e-07	6.38132e-18	AGTR1	OpenSea	9.8526e-14
cg22082709	9.60305e-07	1.17004e-07	4.11766e-16	AGTR1	Island	4.83934e-12
cg27537279	-6.58625e-06	8.22285e-07	1.98444e-15	AGTR1	OpenSea	2.05605e-11
cg04878152	3.14859e-06	4.00826e-07	6.61611e-15	AGTR1	S_Shore	6.3533e-11
cg21457909	2.07648e-06	3.58758e-07	8.31441e-09	AGTR1	S_Shore	3.69887e-05
cg05710753	1.54792e-06	2.7071e-07	1.24893e-08	AGTR1	Island	5.50084e-05
cg22498996	1.1835e-07	2.91032e-08	4.96603e-05	AGTR1	Island	0.138666
cg20906621	2.85245e-06	8.24865e-07	0.000556008	AGTR1	S_Shore	1
cg22716605	3.31251e-07	1.08135e-07	0.00221974	AGTR1	OpenSea	1
cg13528513	-1.42889e-06	5.44281e-07	0.00872737	AGTR1	S_Shelf	1
cg15463966	9.49553e-07	3.67788e-07	0.00990295	AGTR1	OpenSea	1
cg04212229	4.21728e-07	2.02703e-07	0.0376115	AGTR1	OpenSea	1
cg25833133	9.71916e-08	5.8265e-08	0.095461	AGTR1	OpenSea	1
cg09658678	-1.8103e-07	1.33062e-07	0.173836	AGTR1	OpenSea	1
cg14757898	1.06485e-06	8.63513e-07	0.217667	AGTR1	OpenSea	1
cg25047252	7.9256e-07	6.67926e-07	0.235534	AGTR1	OpenSea	1
cg25712987	4.88636e-08	4.46759e-08	0.27421	AGTR1	OpenSea	1
cg08963455	8.4973e-07	9.00695e-07	0.345588	AGTR1	N_Shore	1
cg10297223	4.90698e-07	6.49023e-07	0.449709	AGTR1	N_Shore	1
cg18512997	-2.61084e-07	4.11168e-07	0.525517	AGTR1	OpenSea	1
cg14905498	1.13157e-07	1.93008e-07	0.557756	AGTR1	OpenSea	1
cg27260617	-1.7448e-07	3.78599e-07	0.644954	AGTR1	OpenSea	1
cg27383174	5.67842e-08	1.80242e-07	0.752763	AGTR1	OpenSea	1
cg00235671	2.68162e-06	2.97855e-07	5.18867e-19	DPP4	OpenSea	9.50162e-15
cg09316885	-1.91737e-06	2.26096e-07	4.43909e-17	DPP4	N_Shore	6.24189e-13
cg04512966	6.12904e-06	7.79642e-07	6.31088e-15	DPP4	OpenSea	6.13501e-11
cg15353603	-2.67872e-06	3.55096e-07	7.03976e-14	DPP4	OpenSea	6.09154e-10
cg24094122	-2.1348e-06	3.07101e-07	4.94985e-12	DPP4	OpenSea	3.30309e-08
cg03241330	-2.5968e-06	4.13386e-07	4.13782e-10	DPP4	OpenSea	2.20151e-06
cg24827032	-3.88867e-06	6.64078e-07	5.58152e-09	DPP4	N_Shore	2.54752e-05
cg20817669	-6.08099e-07	2.08189e-07	0.00353138	DPP4	OpenSea	1
cg17278689	-2.11425e-07	7.83115e-08	0.00699977	DPP4	OpenSea	1
cg08652858	2.97899e-07	1.14902e-07	0.00959706	DPP4	OpenSea	1
cg23246095	2.78755e-07	1.10655e-07	0.011846	DPP4	S_Shore	1
cg17714581	2.24407e-07	9.70218e-08	0.0208312	DPP4	N_Shore	1
cg08318371	6.45609e-07	2.88161e-07	0.0251771	DPP4	OpenSea	1
cg02039580	2.38656e-07	1.12643e-07	0.034246	DPP4	OpenSea	1
cg19350270	-2.75606e-06	1.38627e-06	0.046943	DPP4	N_Shore	1
cg02902394	1.03762e-07	6.12582e-08	0.0904577	DPP4	OpenSea	1
cg12649175	3.46332e-07	2.52567e-07	0.170459	DPP4	N_Shelf	1
cg24098944	9.62157e-08	7.09407e-08	0.17517	DPP4	OpenSea	1
cg21565914	-7.75068e-07	5.95259e-07	0.19305	DPP4	S_Shore	1
cg01907512	4.64919e-08	4.22765e-08	0.271598	DPP4	N_Shore	1
cg20539283	-1.19174e-07	1.29702e-07	0.358301	DPP4	S_Shore	1
cg03688421	4.4753e-07	5.02703e-07	0.373445	DPP4	OpenSea	1
cg20053454	2.36796e-08	4.40532e-08	0.59097	DPP4	Island	1
cg17205440	-3.04457e-07	6.26512e-07	0.627055	DPP4	OpenSea	1
cg09601770	-1.76396e-07	4.00729e-07	0.659851	DPP4	Island	1
cg10934831	-2.98324e-08	6.80888e-08	0.661335	DPP4	OpenSea	1
cg20427486	7.90649e-08	1.93526e-07	0.682917	DPP4	OpenSea	1
cg00273390	5.7996e-08	1.51971e-07	0.702781	DPP4	OpenSea	1
cg16172329	7.17518e-08	1.99995e-07	0.719809	DPP4	OpenSea	1
cg14779065	-3.15052e-08	8.9243e-08	0.724107	DPP4	S_Shore	1
cg25912827	-1.37828e-08	4.48795e-08	0.758795	DPP4	Island	1
cg14022057	7.14976e-08	2.90236e-07	0.805443	DPP4	N_Shore	1
cg16617101	9.56945e-08	4.36536e-07	0.826507	DPP4	N_Shore	1
cg10112391	9.46808e-09	7.80341e-08	0.90344	DPP4	Island	1
cg04444758	-4.67474e-08	6.19371e-07	0.939844	DPP4	OpenSea	1
cg10507402	1.96615e-09	2.90773e-08	0.946097	DPP4	Island	1
cg02860186	-6.99395e-06	6.38336e-07	3.92595e-27	ERG	OpenSea	2.81036e-22
cg06032349	3.43383e-06	3.20952e-07	5.55515e-26	ERG	Island	2.73392e-21
cg01585030	-6.03263e-06	6.18023e-07	5.37294e-22	ERG	OpenSea	1.511e-17
cg04958204	2.35979e-06	2.81753e-07	1.05365e-16	ERG	Island	1.40623e-12
cg19438483	-1.29757e-06	1.61229e-07	1.46692e-15	ERG	OpenSea	1.56094e-11
cg13040992	2.97798e-06	3.75589e-07	3.73756e-15	ERG	Island	3.67882e-11
cg03431738	-1.52055e-06	2.07614e-07	3.53882e-13	ERG	N_Shore	2.84343e-09
cg17274064	-4.86519e-06	7.49892e-07	1.10722e-10	ERG	S_Shore	6.3178e-07
cg12132969	-2.82649e-06	4.39595e-07	1.61194e-10	ERG	OpenSea	8.93861e-07
cg15841763	-4.63999e-06	7.62619e-07	1.41127e-09	ERG	OpenSea	7.03337e-06
cg20720876	-1.58502e-06	2.71262e-07	6.01279e-09	ERG	S_Shore	2.71097e-05
cg15856419	-2.9251e-06	5.30455e-07	3.97975e-08	ERG	OpenSea	0.00016669
cg13720762	-2.27366e-06	4.43224e-07	3.19551e-07	ERG	OpenSea	0.00120973
cg01613817	5.93697e-07	1.20324e-07	8.75072e-07	ERG	OpenSea	0.00319007
cg21825075	-5.18002e-07	1.05917e-07	1.08957e-06	ERG	S_Shore	0.00393559
cg03535610	-2.94498e-06	6.40197e-07	4.50091e-06	ERG	OpenSea	0.0146452
cg21215173	3.97354e-07	8.74305e-08	5.84464e-06	ERG	Island	0.0184829
cg15836850	-4.29931e-07	1.01811e-07	2.52651e-05	ERG	OpenSea	0.0753576
cg05519781	2.59244e-07	6.2139e-08	3.15531e-05	ERG	Island	0.0920213
cg02728441	-2.90059e-07	7.28506e-08	7.10381e-05	ERG	OpenSea	0.190263
cg23129436	-6.54413e-07	1.70506e-07	0.000128054	ERG	OpenSea	0.324222
cg00990740	1.88141e-06	4.9299e-07	0.00013979	ERG	OpenSea	0.351675
cg23340514	4.30674e-07	1.18161e-07	0.000274788	ERG	OpenSea	0.661698
cg14921903	5.72034e-07	1.75158e-07	0.00111088	ERG	N_Shore	1
cg17869362	-1.77571e-06	5.57523e-07	0.00147096	ERG	OpenSea	1
cg24889134	-3.49861e-07	1.11379e-07	0.00170852	ERG	OpenSea	1
cg04163967	8.46978e-07	2.7378e-07	0.00200591	ERG	OpenSea	1
cg03127334	7.43588e-07	2.48174e-07	0.00276869	ERG	Island	1
cg04867979	1.50402e-06	5.05073e-07	0.00293967	ERG	OpenSea	1
cg24926355	-6.64807e-07	2.24407e-07	0.00308932	ERG	OpenSea	1
cg16962191	-2.87946e-07	9.96381e-08	0.00389702	ERG	OpenSea	1
cg21138414	1.57069e-06	5.44065e-07	0.00393378	ERG	OpenSea	1
cg03700921	-1.07399e-06	3.87671e-07	0.00565362	ERG	OpenSea	1
cg12281271	1.33629e-06	4.86326e-07	0.00605757	ERG	OpenSea	1
cg21136271	-1.74728e-06	6.48009e-07	0.00707145	ERG	OpenSea	1
cg01877848	-1.5659e-06	5.97214e-07	0.00881122	ERG	S_Shore	1
cg06630192	1.37948e-06	5.30213e-07	0.00934681	ERG	OpenSea	1
cg09529552	5.66384e-07	2.196e-07	0.00997867	ERG	OpenSea	1
cg10984392	8.27571e-07	3.24586e-07	0.0108619	ERG	OpenSea	1
cg07209338	1.20442e-06	5.50611e-07	0.0288333	ERG	OpenSea	1
cg16682333	-5.724e-07	2.64944e-07	0.0308619	ERG	OpenSea	1
cg17759616	3.07158e-07	1.42376e-07	0.031102	ERG	OpenSea	1
cg24418664	-5.28382e-07	2.55579e-07	0.0388326	ERG	OpenSea	1
cg01257910	9.52672e-07	4.66818e-07	0.0414108	ERG	OpenSea	1
cg26108843	-3.55246e-07	1.78372e-07	0.0465576	ERG	S_Shore	1
cg03505103	-1.68739e-06	8.67297e-07	0.0518535	ERG	OpenSea	1
cg08626833	-8.2261e-07	4.26254e-07	0.0537729	ERG	OpenSea	1
cg25311183	1.42689e-06	8.41497e-07	0.0901146	ERG	OpenSea	1
cg09386713	-1.16497e-06	8.02037e-07	0.146525	ERG	OpenSea	1
cg18413706	5.73938e-08	4.1368e-08	0.165483	ERG	OpenSea	1
cg09397888	-7.9375e-07	5.86747e-07	0.176281	ERG	OpenSea	1
cg12226376	6.61045e-08	5.09465e-08	0.194607	ERG	OpenSea	1
cg11897636	5.16403e-07	4.05278e-07	0.202751	ERG	OpenSea	1
cg02790096	4.95181e-07	3.98845e-07	0.214561	ERG	OpenSea	1
cg20337354	-6.00944e-07	4.86874e-07	0.217247	ERG	OpenSea	1
cg27471246	5.74459e-07	4.91063e-07	0.242217	ERG	OpenSea	1
cg18289104	-4.07861e-07	3.70451e-07	0.271044	ERG	OpenSea	1
cg06496041	1.24352e-06	1.18352e-06	0.293532	ERG	OpenSea	1
cg05682911	-4.21162e-07	4.35029e-07	0.333106	ERG	OpenSea	1
cg21578987	1.85434e-07	1.94963e-07	0.341663	ERG	N_Shelf	1
cg13454596	4.34276e-08	4.75101e-08	0.360795	ERG	OpenSea	1
cg22008732	4.19457e-07	5.05662e-07	0.406913	ERG	OpenSea	1
cg14536431	6.39101e-08	8.66749e-08	0.460998	ERG	N_Shelf	1
cg15480311	1.66845e-07	2.49857e-07	0.504366	ERG	OpenSea	1
cg18905139	1.69895e-08	2.57295e-08	0.509134	ERG	Island	1
cg20916520	-2.78416e-07	4.82511e-07	0.563998	ERG	OpenSea	1
cg25504771	3.15023e-08	5.50471e-08	0.567201	ERG	OpenSea	1
cg12884169	-1.43042e-07	2.7598e-07	0.604304	ERG	Island	1
cg01946279	1.63151e-08	3.41816e-08	0.633199	ERG	OpenSea	1
cg05601827	2.58e-07	5.69263e-07	0.650443	ERG	OpenSea	1
cg09293376	6.05871e-08	1.63727e-07	0.711386	ERG	OpenSea	1
cg05563368	-1.83672e-07	6.38546e-07	0.773653	ERG	OpenSea	1
cg16265313	4.11725e-08	1.45495e-07	0.777221	ERG	OpenSea	1
cg13334579	1.43252e-07	5.17146e-07	0.781806	ERG	OpenSea	1
cg25465513	-4.46242e-08	1.72388e-07	0.795772	ERG	OpenSea	1
cg04207218	7.31399e-09	2.90441e-08	0.801205	ERG	OpenSea	1
cg17228105	9.84165e-08	6.3941e-07	0.877691	ERG	OpenSea	1
cg04606096	1.34093e-08	1.1035e-07	0.903295	ERG	OpenSea	1
cg11279021	2.85148e-06	2.52817e-07	1.32209e-28	ETV1	N_Shore	1.15673e-23
cg20315976	4.27433e-07	6.61161e-08	1.28496e-10	ETV1	N_Shore	7.23336e-07
cg12305238	-3.59889e-06	5.79087e-07	6.29937e-10	ETV1	OpenSea	3.26335e-06
cg19213633	-2.78452e-06	4.62922e-07	2.15062e-09	ETV1	OpenSea	1.02016e-05
cg21249126	1.65231e-07	3.16595e-08	1.99543e-07	ETV1	N_Shore	0.000770224
cg01235968	6.66228e-07	1.30765e-07	3.83597e-07	ETV1	Island	0.00143154
cg26986937	3.56915e-07	7.80402e-08	5.1063e-06	ETV1	Island	0.0164116
cg06154860	2.13537e-07	5.3478e-08	6.77278e-05	ETV1	N_Shore	0.182639
cg11104510	2.52167e-07	6.74078e-08	0.000188784	ETV1	Island	0.468939
cg26796083	9.9075e-07	3.34638e-07	0.00310781	ETV1	OpenSea	1
cg12145787	1.39862e-07	5.23631e-08	0.00762695	ETV1	S_Shore	1
cg02881625	1.04283e-07	3.96856e-08	0.00866461	ETV1	N_Shore	1
cg05605257	1.19711e-07	5.15739e-08	0.020384	ETV1	Island	1
cg03844154	9.51155e-08	4.51991e-08	0.0354775	ETV1	S_Shore	1
cg02971555	6.04221e-07	3.05396e-07	0.048018	ETV1	OpenSea	1
cg03985360	1.72881e-07	9.28768e-08	0.0628419	ETV1	OpenSea	1
cg22748443	6.94382e-08	4.168e-08	0.0958809	ETV1	Island	1
cg27606564	2.06149e-07	1.3137e-07	0.116761	ETV1	S_Shore	1
cg06735111	7.07708e-08	4.61178e-08	0.125057	ETV1	Island	1
cg09281876	3.17804e-07	2.12815e-07	0.135515	ETV1	OpenSea	1
cg00469341	7.03191e-08	4.80588e-08	0.143581	ETV1	Island	1
cg05918135	3.97617e-08	2.98577e-08	0.183115	ETV1	N_Shore	1
cg23993949	2.56292e-07	1.92678e-07	0.183627	ETV1	OpenSea	1
cg15256387	1.1362e-07	8.79607e-08	0.196612	ETV1	S_Shore	1
cg17548881	7.69104e-08	6.22554e-08	0.216834	ETV1	Island	1
cg05131488	3.85253e-07	3.22451e-07	0.232327	ETV1	S_Shore	1
cg00968865	9.89742e-08	8.57766e-08	0.248703	ETV1	OpenSea	1
cg03932308	-2.89424e-07	2.52223e-07	0.251322	ETV1	N_Shore	1
cg09256162	3.62581e-08	3.58364e-08	0.311778	ETV1	N_Shelf	1
cg08784464	1.52988e-07	1.54008e-07	0.320656	ETV1	Island	1
cg19428318	1.75179e-07	1.93076e-07	0.364359	ETV1	OpenSea	1
cg20281632	1.03157e-07	1.16095e-07	0.374354	ETV1	S_Shore	1
cg22479366	-3.93794e-08	4.5089e-08	0.382572	ETV1	Island	1
cg09366357	4.83064e-08	5.79522e-08	0.404635	ETV1	N_Shore	1
cg21463790	4.29179e-07	5.38015e-07	0.42514	ETV1	N_Shelf	1
cg13484991	-9.96487e-08	1.48208e-07	0.50144	ETV1	Island	1
cg13524180	1.14074e-08	1.77432e-08	0.520355	ETV1	Island	1
cg10386045	-1.6474e-08	2.85587e-08	0.56411	ETV1	N_Shore	1
cg07807504	4.56022e-07	8.0279e-07	0.570071	ETV1	N_Shelf	1
cg07323919	1.34874e-07	2.75129e-07	0.624036	ETV1	N_Shore	1
cg11897145	2.94813e-08	8.641e-08	0.733006	ETV1	N_Shore	1
cg06969897	1.3297e-08	6.74198e-08	0.843671	ETV1	N_Shore	1
cg01958221	-4.33956e-09	3.95037e-08	0.912538	ETV1	N_Shore	1
cg15495507	3.66252e-09	4.1457e-08	0.929612	ETV1	OpenSea	1
cg00328593	1.57031e-09	3.6623e-08	0.965804	ETV1	N_Shore	1
cg22562494	4.14756e-06	3.63807e-07	3.59749e-29	ETV4	OpenSea	4.0468e-24
cg13640455	2.11796e-06	2.03995e-07	1.33527e-24	ETV4	OpenSea	5.53385e-20
cg17924081	3.79629e-06	4.56257e-07	1.64927e-16	ETV4	OpenSea	2.12898e-12
cg20729171	3.24172e-06	3.94705e-07	3.93687e-16	ETV4	OpenSea	4.70583e-12
cg12003483	5.81173e-07	8.61717e-08	2.03253e-11	ETV4	Island	1.26021e-07
cg04284535	1.29034e-06	3.07428e-07	2.82695e-05	ETV4	Island	0.0833714
cg05011232	1.90191e-07	5.22731e-08	0.000281648	ETV4	Island	0.67615
cg07760125	2.6617e-06	7.46018e-07	0.000368792	ETV4	OpenSea	0.859163
cg15777664	1.60927e-06	4.72817e-07	0.000678882	ETV4	N_Shelf	1
cg13649058	-1.34862e-06	4.54629e-07	0.00305041	ETV4	OpenSea	1
cg22832103	1.66845e-07	6.00017e-08	0.0054782	ETV4	OpenSea	1
cg24692944	2.57805e-07	1.4716e-07	0.0799571	ETV4	OpenSea	1
cg27080876	6.5044e-07	4.06746e-07	0.109958	ETV4	OpenSea	1
cg06373011	9.46912e-08	6.11864e-08	0.121888	ETV4	Island	1
cg26577421	-1.08714e-07	7.46895e-08	0.145683	ETV4	Island	1
cg22437020	8.96484e-08	6.29796e-08	0.154769	ETV4	Island	1
cg02348711	-1.87257e-07	1.37764e-07	0.174225	ETV4	Island	1
ch.17.1132965F	-6.57129e-08	5.61783e-08	0.24226	ETV4	OpenSea	1
cg00202403	-4.72849e-08	4.09492e-08	0.24835	ETV4	Island	1
cg16400150	-1.73276e-08	1.89578e-08	0.360826	ETV4	Island	1
cg13682044	4.32052e-08	6.32063e-08	0.494337	ETV4	Island	1
cg22292478	-1.53455e-08	2.47824e-08	0.535853	ETV4	Island	1
cg21940313	-3.19805e-07	5.70681e-07	0.575279	ETV4	N_Shore	1
cg06868115	4.16023e-08	8.82196e-08	0.637283	ETV4	OpenSea	1
cg18579396	-4.33723e-08	9.72873e-08	0.655781	ETV4	Island	1
cg11868356	8.64904e-08	2.22132e-07	0.69705	ETV4	N_Shore	1
cg14416508	-1.18132e-08	3.3678e-08	0.725801	ETV4	Island	1
cg01693090	-1.63484e-08	4.78857e-08	0.732837	ETV4	Island	1
cg13357178	-6.46547e-09	2.32976e-08	0.781414	ETV4	Island	1
cg16609818	1.84055e-08	6.85747e-08	0.78842	ETV4	Island	1
cg17867325	9.64427e-09	5.59164e-08	0.863081	ETV4	S_Shore	1
cg24679082	-6.75316e-09	6.30109e-08	0.914662	ETV4	Island	1
cg22221870	1.02279e-06	1.28475e-07	2.90736e-15	FAM3B	N_Shore	2.93504e-11
cg06048309	-1.89778e-06	2.41828e-07	7.01631e-15	FAM3B	OpenSea	6.65642e-11
cg13050979	-2.1215e-06	2.85252e-07	1.54662e-13	FAM3B	S_Shelf	1.28195e-09
cg18440523	-2.40998e-06	3.37032e-07	1.22686e-12	FAM3B	S_Shore	9.02862e-09
cg08089513	-2.49876e-06	3.56863e-07	3.48635e-12	FAM3B	N_Shore	2.42942e-08
cg21553596	1.54464e-06	2.31453e-07	3.26232e-11	FAM3B	N_Shore	1.97603e-07
cg22612764	6.51117e-07	1.04496e-07	5.69185e-10	FAM3B	N_Shore	2.98795e-06
cg16347213	-2.0242e-06	4.73258e-07	1.98676e-05	FAM3B	N_Shore	0.0604025
cg11288641	1.83805e-07	4.41475e-08	3.27498e-05	FAM3B	N_Shore	0.0951589
cg07047119	-6.61395e-07	1.88916e-07	0.000474191	FAM3B	OpenSea	1
cg10054197	1.79393e-07	6.0437e-08	0.00303232	FAM3B	Island	1
cg03827102	-8.03247e-07	2.99063e-07	0.00729688	FAM3B	OpenSea	1
cg06735472	2.26668e-07	9.60035e-08	0.0183242	FAM3B	N_Shore	1
cg23634769	1.48264e-07	6.65859e-08	0.0260874	FAM3B	N_Shore	1
cg07487940	-8.47899e-08	5.41995e-08	0.117889	FAM3B	OpenSea	1
cg10019329	9.42827e-08	8.48117e-08	0.26642	FAM3B	S_Shelf	1
cg02715337	-1.60136e-07	1.56795e-07	0.307237	FAM3B	N_Shore	1
cg07112755	-2.59449e-07	4.15612e-07	0.532533	FAM3B	OpenSea	1
cg20813374	-7.84707e-06	6.95305e-07	1.2271e-28	FKBP5	S_Shore	1.15673e-23
cg00130530	-4.79662e-06	5.49509e-07	5.51384e-18	FKBP5	S_Shore	8.6835e-14
cg24295963	2.52188e-06	4.12312e-07	1.15865e-09	FKBP5	OpenSea	5.84842e-06
cg03245912	-2.34725e-06	3.8901e-07	1.91869e-09	FKBP5	S_Shore	9.21237e-06
cg14339974	3.12403e-06	5.30655e-07	4.63406e-09	FKBP5	OpenSea	2.14646e-05
cg13344434	1.86786e-06	4.75687e-07	8.92043e-05	FKBP5	OpenSea	0.231821
cg26495008	5.70699e-07	1.61594e-07	0.000422781	FKBP5	OpenSea	0.97058
cg03546163	-2.80465e-06	9.40384e-07	0.0028959	FKBP5	N_Shore	1
cg04137760	3.68409e-07	1.27253e-07	0.00383362	FKBP5	OpenSea	1
cg05039098	1.29477e-06	4.4868e-07	0.00394916	FKBP5	OpenSea	1
cg10300814	2.04777e-07	7.79493e-08	0.00868213	FKBP5	OpenSea	1
cg16052510	1.77067e-06	7.19704e-07	0.0139716	FKBP5	OpenSea	1
cg06087101	2.62915e-06	1.1436e-06	0.0216118	FKBP5	OpenSea	1
cg03591753	8.78977e-07	4.05663e-07	0.0303764	FKBP5	S_Shelf	1
cg00862770	-5.56064e-08	2.67562e-08	0.037819	FKBP5	Island	1
cg25114611	-8.91166e-07	4.60587e-07	0.0531572	FKBP5	S_Shore	1
cg04791658	3.23601e-07	1.73573e-07	0.0624268	FKBP5	OpenSea	1
cg03098337	1.02948e-07	5.78452e-08	0.0752809	FKBP5	OpenSea	1
cg14284211	-5.39011e-07	3.03051e-07	0.0754628	FKBP5	OpenSea	1
cg10913456	-4.01581e-08	2.3293e-08	0.0848629	FKBP5	Island	1
cg16005389	4.24093e-07	2.47445e-07	0.0867125	FKBP5	OpenSea	1
cg08636224	6.99631e-08	4.22546e-08	0.0979375	FKBP5	S_Shore	1
cg15929276	7.25229e-07	4.4542e-07	0.10365	FKBP5	OpenSea	1
cg14642437	3.28216e-07	2.0396e-07	0.107734	FKBP5	N_Shelf	1
cg02665568	7.21145e-07	4.6986e-07	0.124997	FKBP5	OpenSea	1
cg23416081	-6.03433e-07	4.15451e-07	0.146534	FKBP5	N_Shelf	1
cg25563198	5.88162e-07	4.48929e-07	0.190305	FKBP5	S_Shore	1
cg06937024	-3.17843e-08	2.68077e-08	0.235914	FKBP5	N_Shore	1
cg19226017	5.2481e-07	4.74073e-07	0.268424	FKBP5	N_Shore	1
cg00140191	-3.74606e-08	3.5811e-08	0.295663	FKBP5	Island	1
cg22363520	3.19931e-08	3.1545e-08	0.310614	FKBP5	OpenSea	1
cg07696519	8.68688e-07	8.87636e-07	0.327876	FKBP5	OpenSea	1
cg08586216	2.13004e-08	2.17807e-08	0.328225	FKBP5	OpenSea	1
cg16012111	4.85644e-08	6.05995e-08	0.423001	FKBP5	Island	1
cg09268536	1.321e-07	1.76518e-07	0.454332	FKBP5	OpenSea	1
cg06409316	2.35384e-07	3.22949e-07	0.466178	FKBP5	OpenSea	1
cg19014730	-2.25729e-07	3.61229e-07	0.532118	FKBP5	OpenSea	1
cg01294490	-1.91397e-08	3.3097e-08	0.563137	FKBP5	S_Shore	1
cg01839003	1.56419e-07	3.23329e-07	0.628601	FKBP5	OpenSea	1
cg07843056	-1.74449e-08	3.84103e-08	0.649758	FKBP5	Island	1
cg08642543	3.5837e-08	8.27905e-08	0.665163	FKBP5	OpenSea	1
cg07485685	-4.96054e-08	1.32134e-07	0.707392	FKBP5	Island	1
cg00610228	1.98611e-08	5.6665e-08	0.726002	FKBP5	Island	1
cg11845071	9.66707e-09	3.197e-08	0.762396	FKBP5	Island	1
cg07061368	-9.81327e-08	3.46737e-07	0.777194	FKBP5	OpenSea	1
cg17085721	8.97665e-08	3.96449e-07	0.820894	FKBP5	OpenSea	1
cg07633853	2.74855e-08	3.64405e-07	0.939884	FKBP5	OpenSea	1
cg17030679	-4.47021e-09	6.03245e-08	0.940936	FKBP5	S_Shore	1
cg16912838	-1.04267e-07	1.45456e-06	0.942862	FKBP5	OpenSea	1
cg16019620	-3.71197e-07	5.74186e-08	1.28605e-10	MEP1A	OpenSea	7.23336e-07
cg09160330	2.44175e-06	9.08339e-07	0.00724751	MEP1A	OpenSea	1
cg10609809	2.66033e-07	1.04746e-07	0.0111703	MEP1A	OpenSea	1
cg17568518	2.59158e-07	1.12255e-07	0.0210701	MEP1A	OpenSea	1
cg06511138	-2.01668e-06	1.02498e-06	0.0492686	MEP1A	OpenSea	1
cg10954560	4.91806e-07	4.55696e-07	0.280616	MEP1A	OpenSea	1
cg20980592	2.46191e-07	3.28595e-07	0.453815	MEP1A	OpenSea	1
cg01372911	-2.73545e-07	4.92115e-07	0.578375	MEP1A	OpenSea	1
cg02449202	-4.06001e-08	8.91353e-08	0.64881	MEP1A	OpenSea	1
cg01242576	1.30453e-07	4.79733e-07	0.785706	MEP1A	OpenSea	1
cg17625273	1.68451e-08	2.92854e-07	0.954137	MEP1A	OpenSea	1
cg26382148	3.34434e-08	7.38418e-07	0.96388	MEP1A	OpenSea	1
cg01941619	-1.47186e-06	1.9248e-07	3.24894e-14	MEP1B	OpenSea	2.94058e-10
cg20102585	8.50766e-07	2.52957e-07	0.000785495	MEP1B	OpenSea	1
cg12602653	2.44755e-07	1.70512e-07	0.151333	MEP1B	OpenSea	1
cg07862554	3.69491e-06	2.86776e-07	1.76592e-36	MME	N_Shore	6.95267e-31
cg09901765	-4.42779e-06	3.72003e-07	1.46942e-31	MME	OpenSea	2.31413e-26
cg27235955	-2.81882e-06	2.57674e-07	4.68774e-27	MME	OpenSea	3.03528e-22
cg08085954	1.37587e-06	1.35976e-07	1.77594e-23	MME	Island	6.08009e-19
cg03740997	7.67721e-07	7.94493e-08	1.34502e-21	MME	N_Shore	3.53034e-17
cg21496658	1.19697e-06	1.29554e-07	6.43489e-20	MME	Island	1.29923e-15
cg22001630	1.91416e-06	2.13659e-07	7.6259e-19	MME	Island	1.36474e-14
cg01869154	-1.85038e-06	2.10791e-07	3.61988e-18	MME	OpenSea	6.1965e-14
cg17344755	7.13139e-07	8.43159e-08	5.34263e-17	MME	Island	7.38058e-13
cg03648334	9.55436e-07	1.16335e-07	3.9443e-16	MME	Island	4.70583e-12
cg07327039	6.0992e-07	8.73303e-08	3.94919e-12	MME	Island	2.68078e-08
cg23209255	3.57038e-07	5.18384e-08	7.68757e-12	MME	Island	5.08689e-08
cg05962239	4.3671e-07	6.96487e-08	4.45142e-10	MME	S_Shore	2.35246e-06
cg22471230	1.0914e-06	1.78647e-07	1.21078e-09	MME	Island	6.07264e-06
cg23273897	1.36355e-06	2.55291e-07	1.03437e-07	MME	N_Shore	0.000417686
cg22955973	1.76449e-07	3.64011e-08	1.35281e-06	MME	Island	0.00482009
cg10094892	4.49043e-07	1.12427e-07	6.7418e-05	MME	N_Shore	0.182429
cg15921351	2.82086e-06	7.12493e-07	7.79893e-05	MME	OpenSea	0.206077
cg11435542	2.8682e-07	7.88698e-08	0.000283587	MME	S_Shore	0.678735
cg05702597	3.10566e-06	8.94326e-07	0.000526924	MME	OpenSea	1
cg15815551	-2.53169e-07	9.76381e-08	0.00958907	MME	OpenSea	1
cg00992239	8.31976e-07	4.28772e-07	0.0524826	MME	N_Shore	1
cg23244600	1.60837e-07	8.89374e-08	0.0706979	MME	OpenSea	1
cg20105647	-9.9882e-08	5.70455e-08	0.0801214	MME	N_Shore	1
cg24033859	5.99003e-07	3.90223e-07	0.124943	MME	N_Shore	1
cg18654931	3.26675e-07	2.45914e-07	0.1842	MME	OpenSea	1
cg18793036	1.16818e-06	9.65414e-07	0.226419	MME	S_Shore	1
cg13902579	-5.27485e-07	5.35067e-07	0.324342	MME	OpenSea	1
cg07159486	3.36073e-07	3.74443e-07	0.369551	MME	N_Shore	1
cg20174927	2.28831e-07	2.59039e-07	0.377141	MME	OpenSea	1
cg16769027	3.6023e-07	4.09746e-07	0.379429	MME	OpenSea	1
cg14596625	-1.5297e-07	1.74137e-07	0.379813	MME	OpenSea	1
cg06169048	-1.0143e-06	1.2561e-06	0.419481	MME	OpenSea	1
cg20216802	-2.58105e-08	3.65913e-08	0.480666	MME	Island	1
cg09978130	8.7151e-08	3.56954e-07	0.807139	MME	OpenSea	1
cg21481775	1.9381e-06	1.86314e-07	1.09628e-24	NKX3-1	N_Shore	4.79578e-20
cg17865549	4.77326e-06	5.37477e-07	1.50022e-18	NKX3-1	S_Shore	2.62514e-14
cg21428681	1.61726e-06	2.08707e-07	1.49683e-14	NKX3-1	S_Shore	1.40315e-10
cg04803226	2.50998e-06	4.50217e-07	2.82834e-08	NKX3-1	S_Shore	0.000120384
cg26809197	4.81149e-07	1.20291e-07	6.5803e-05	NKX3-1	S_Shore	0.179084
cg01543179	2.92829e-06	1.02798e-06	0.00443856	NKX3-1	N_Shore	1
cg12529432	1.01012e-07	4.49309e-08	0.0246797	NKX3-1	N_Shore	1
cg18502021	5.35475e-08	2.45316e-08	0.0291728	NKX3-1	S_Shore	1
cg06696292	-3.54642e-07	1.88871e-07	0.0605764	NKX3-1	N_Shelf	1
cg13609723	5.90052e-08	3.73723e-08	0.114537	NKX3-1	Island	1
cg24559642	3.3732e-08	2.2644e-08	0.136478	NKX3-1	Island	1
cg01688141	6.36503e-08	5.91322e-08	0.281881	NKX3-1	Island	1
cg21854921	2.63667e-08	2.72594e-08	0.333543	NKX3-1	Island	1
cg25145993	5.40111e-09	3.48216e-08	0.876753	NKX3-1	Island	1
cg12866648	2.25671e-10	3.37813e-08	0.994671	NKX3-1	Island	1
cg11537479	-1.45796e-06	2.01554e-07	6.78785e-13	PRCP	OpenSea	5.18925e-09
cg00808150	2.25914e-06	6.33598e-07	0.000372035	PRCP	OpenSea	0.864159
cg16682046	1.99572e-07	6.10976e-08	0.00110842	PRCP	Island	1
cg15838075	2.82605e-07	9.61082e-08	0.00331653	PRCP	N_Shore	1
cg10395222	-9.46803e-08	3.96692e-08	0.0170954	PRCP	Island	1
cg10904625	1.25527e-07	5.56302e-08	0.0241556	PRCP	OpenSea	1
cg14376653	1.85156e-07	8.31994e-08	0.0261682	PRCP	OpenSea	1
cg04221597	1.56309e-07	7.02871e-08	0.026275	PRCP	OpenSea	1
cg02495387	5.63566e-07	2.54785e-07	0.0270901	PRCP	OpenSea	1
cg17644896	1.34753e-07	6.3436e-08	0.0337791	PRCP	OpenSea	1
cg09469937	1.33056e-07	7.40219e-08	0.0724116	PRCP	OpenSea	1
cg10439142	6.02422e-07	3.45563e-07	0.0814415	PRCP	N_Shore	1
cg14434300	7.59009e-07	4.69575e-07	0.106179	PRCP	OpenSea	1
cg16634389	-1.03923e-06	6.54819e-07	0.112667	PRCP	OpenSea	1
cg20706804	-2.5736e-08	1.70736e-08	0.131885	PRCP	Island	1
cg08112276	-1.82462e-08	1.28685e-08	0.156384	PRCP	N_Shore	1
cg03493520	3.36228e-06	2.46276e-06	0.172336	PRCP	OpenSea	1
cg26201957	1.23251e-06	9.30855e-07	0.185641	PRCP	OpenSea	1
cg27561006	-4.52596e-08	3.94139e-08	0.250983	PRCP	N_Shore	1
cg25118469	1.17257e-07	1.05346e-07	0.265819	PRCP	OpenSea	1
cg13232749	7.83507e-08	7.13862e-08	0.272535	PRCP	OpenSea	1
cg04891861	-9.21639e-09	9.27783e-09	0.320652	PRCP	Island	1
cg09772827	4.66885e-08	4.80798e-08	0.331641	PRCP	N_Shore	1
cg13494368	-2.55953e-08	2.93147e-08	0.382708	PRCP	Island	1
cg19733740	3.16864e-07	3.79145e-07	0.403409	PRCP	N_Shelf	1
cg05009394	1.90009e-07	2.35929e-07	0.42071	PRCP	N_Shore	1
cg02608054	4.32107e-07	5.74494e-07	0.452052	PRCP	N_Shore	1
cg07714534	-1.32196e-08	1.91201e-08	0.4894	PRCP	Island	1
cg03602013	1.26316e-07	1.99356e-07	0.526404	PRCP	N_Shore	1
cg09144302	-5.78667e-08	1.12832e-07	0.608112	PRCP	Island	1
cg10759217	5.77595e-08	1.1978e-07	0.629711	PRCP	OpenSea	1
cg24689153	2.06425e-08	5.42875e-08	0.703807	PRCP	OpenSea	1
cg16249821	1.08026e-08	3.3915e-08	0.750127	PRCP	N_Shore	1
cg08649996	-1.16211e-07	6.61238e-07	0.860511	PRCP	OpenSea	1
cg04423025	8.57038e-08	7.32482e-07	0.906869	PRCP	OpenSea	1
cg26438498	-1.61135e-09	1.87079e-08	0.93137	PRCP	Island	1
cg12287153	-1.27021e-08	2.44155e-07	0.958514	PRCP	OpenSea	1
cg02125600	1.68217e-09	3.71024e-08	0.963842	PRCP	Island	1
cg13021550	5.71233e-06	6.88888e-07	2.07753e-16	PTEN	OpenSea	2.59667e-12
cg17083429	7.29118e-06	1.00999e-06	7.53361e-13	PTEN	S_Shelf	5.64968e-09
cg12937337	4.00141e-07	1.02411e-07	9.66318e-05	PTEN	OpenSea	0.248662
cg25399071	1.68847e-06	5.0787e-07	0.000902262	PTEN	OpenSea	1
cg24043838	1.21094e-06	3.69464e-07	0.0010659	PTEN	OpenSea	1
cg04616691	-9.70623e-08	2.9781e-08	0.00113699	PTEN	Island	1
cg04664516	2.41007e-06	7.47588e-07	0.00128645	PTEN	OpenSea	1
cg19358349	1.20317e-06	4.06154e-07	0.00309092	PTEN	Island	1
cg07655693	-9.75149e-08	3.44882e-08	0.00474063	PTEN	Island	1
cg06426483	1.01017e-06	3.86648e-07	0.00905568	PTEN	OpenSea	1
cg00164720	1.05722e-07	4.15803e-08	0.0110816	PTEN	OpenSea	1
cg11141830	1.95189e-06	8.12693e-07	0.0164118	PTEN	OpenSea	1
cg20849549	1.57699e-07	6.86543e-08	0.0217264	PTEN	Island	1
cg03784654	2.10814e-07	9.35764e-08	0.0243815	PTEN	OpenSea	1
cg12289266	8.17617e-07	3.70903e-07	0.0276159	PTEN	OpenSea	1
cg09544159	5.96164e-07	2.82002e-07	0.0346415	PTEN	OpenSea	1
cg04638773	2.91257e-07	1.42468e-07	0.0410552	PTEN	OpenSea	1
cg03592135	1.10081e-06	5.81312e-07	0.0584206	PTEN	OpenSea	1
cg04015463	2.78626e-07	1.59195e-07	0.0802431	PTEN	OpenSea	1
cg13528847	-5.52596e-08	3.27801e-08	0.0920051	PTEN	Island	1
cg18141918	-1.27195e-07	7.84971e-08	0.105317	PTEN	Island	1
cg19634213	-4.65025e-08	2.97804e-08	0.118569	PTEN	Island	1
cg08363193	8.63748e-07	5.57753e-07	0.121639	PTEN	OpenSea	1
cg26127345	7.73311e-08	5.06596e-08	0.127055	PTEN	Island	1
cg23149470	1.75175e-07	1.15665e-07	0.130064	PTEN	S_Shore	1
cg13885325	-3.554e-08	2.42447e-08	0.142844	PTEN	Island	1
cg25461644	3.45165e-07	2.35975e-07	0.14371	PTEN	OpenSea	1
cg16404460	8.38758e-08	5.82488e-08	0.150044	PTEN	Island	1
cg02261018	-8.97702e-08	6.35231e-08	0.157763	PTEN	Island	1
cg12005026	6.51175e-07	4.61346e-07	0.15827	PTEN	OpenSea	1
cg11235598	2.68114e-07	1.95199e-07	0.169746	PTEN	OpenSea	1
cg09528884	3.03027e-08	2.27209e-08	0.182464	PTEN	Island	1
cg03891929	-2.39446e-08	1.80904e-08	0.185793	PTEN	Island	1
cg18384060	-1.82946e-08	1.44857e-08	0.206764	PTEN	Island	1
cg21250048	8.9585e-07	7.42289e-07	0.22763	PTEN	OpenSea	1
cg04059318	-3.46854e-08	2.99033e-08	0.246227	PTEN	Island	1
cg04824711	3.12375e-08	2.79345e-08	0.263604	PTEN	N_Shore	1
cg06947206	3.915e-08	3.55955e-08	0.271534	PTEN	Island	1
cg10205334	-3.51195e-08	3.24325e-08	0.279012	PTEN	Island	1
cg01740552	1.52858e-07	1.46418e-07	0.296625	PTEN	OpenSea	1
cg03214660	-2.06153e-08	1.98345e-08	0.298768	PTEN	Island	1
cg16687447	-1.89225e-08	1.82333e-08	0.299494	PTEN	Island	1
cg22564317	-4.51717e-08	4.37525e-08	0.301998	PTEN	Island	1
cg21573601	-3.64954e-08	3.63211e-08	0.31512	PTEN	Island	1
cg09550257	-3.41045e-08	3.42127e-08	0.318971	PTEN	Island	1
cg08602305	-1.77683e-08	1.79399e-08	0.322087	PTEN	Island	1
cg01354923	-3.23695e-08	3.30529e-08	0.327544	PTEN	Island	1
cg09472211	3.73724e-08	4.10796e-08	0.363066	PTEN	Island	1
cg01228636	4.11177e-08	4.88931e-08	0.400469	PTEN	Island	1
cg18953873	-3.45806e-08	4.49834e-08	0.442142	PTEN	Island	1
cg06731059	-7.81071e-09	1.05565e-08	0.459453	PTEN	Island	1
cg25452974	1.13913e-08	1.60302e-08	0.477411	PTEN	Island	1
cg19659388	3.66876e-08	5.17892e-08	0.478782	PTEN	Island	1
cg06573569	3.31161e-07	4.72069e-07	0.483071	PTEN	OpenSea	1
cg25949671	4.62306e-07	7.05409e-07	0.512307	PTEN	OpenSea	1
cg23753021	3.43509e-08	5.57349e-08	0.537753	PTEN	Island	1
cg06466203	-9.0078e-09	1.46892e-08	0.539802	PTEN	Island	1
cg22461637	3.19269e-07	5.63897e-07	0.571336	PTEN	OpenSea	1
cg27299538	-2.01428e-08	3.83098e-08	0.599098	PTEN	Island	1
cg10041390	-7.17575e-09	1.40635e-08	0.609942	PTEN	Island	1
cg08960754	8.69417e-08	1.72535e-07	0.614385	PTEN	Island	1
cg03236184	2.97753e-08	6.36737e-08	0.640108	PTEN	Island	1
cg04738091	-2.20515e-08	5.02261e-08	0.660679	PTEN	Island	1
cg16686761	1.68508e-08	5.68782e-08	0.767064	PTEN	Island	1
cg27422496	-3.85265e-09	1.70059e-08	0.8208	PTEN	Island	1
cg10930218	8.68785e-09	4.81686e-08	0.856887	PTEN	Island	1
cg18665732	2.51575e-09	1.4719e-08	0.864306	PTEN	Island	1
cg07848764	1.47709e-07	9.47849e-07	0.876179	PTEN	OpenSea	1
cg18819818	-6.10273e-09	4.14153e-08	0.882868	PTEN	Island	1
cg15330738	1.72373e-08	1.35517e-07	0.898798	PTEN	OpenSea	1
cg27084903	-4.07827e-09	3.89855e-08	0.916696	PTEN	Island	1
cg03393195	9.67768e-09	9.53298e-08	0.91915	PTEN	OpenSea	1
cg21005484	3.04733e-08	3.33474e-07	0.927199	PTEN	OpenSea	1
cg17557106	2.91588e-09	3.47087e-08	0.933057	PTEN	Island	1
cg08995089	-2.51069e-09	3.84732e-08	0.947975	PTEN	Island	1
cg17114151	1.02885e-09	3.64081e-08	0.977459	PTEN	Island	1
cg21537214	1.8285e-06	3.56988e-07	3.3286e-07	REN	OpenSea	0.00125408
cg14145026	-1.21839e-06	4.38358e-07	0.00549871	REN	OpenSea	1
cg05556020	7.10152e-07	2.55585e-07	0.00551413	REN	OpenSea	1
cg11348195	-1.76109e-06	6.78511e-07	0.00951736	REN	OpenSea	1
cg27267324	7.11572e-07	3.12485e-07	0.0228887	REN	OpenSea	1
cg24131471	1.09935e-06	5.23628e-07	0.0359051	REN	OpenSea	1
cg10799486	-1.76147e-07	9.28095e-08	0.0578556	REN	OpenSea	1
cg21101726	3.29514e-08	2.90564e-08	0.256917	REN	S_Shelf	1
cg24517858	-1.4811e-08	1.89437e-08	0.434404	REN	OpenSea	1
cg08229194	-1.52245e-07	2.5925e-07	0.557104	REN	OpenSea	1
cg21847957	5.15507e-08	8.84415e-08	0.560044	REN	OpenSea	1
cg10691323	-8.1386e-08	4.03131e-07	0.840028	REN	OpenSea	1
cg22649407	8.8727e-10	6.42651e-08	0.988986	REN	OpenSea	1
cg03374976	-2.99421e-06	3.66606e-07	5.67786e-16	SLC45A3	N_Shore	6.45572e-12
cg08639339	3.9904e-06	5.88844e-07	1.63467e-11	SLC45A3	N_Shore	1.02157e-07
cg13354084	-2.63172e-06	3.92502e-07	2.64696e-11	SLC45A3	N_Shore	1.61573e-07
cg06832359	-1.53446e-06	2.83188e-07	6.77383e-08	SLC45A3	S_Shore	0.000276368
cg01455178	2.77716e-06	5.98925e-07	3.77719e-06	SLC45A3	N_Shore	0.0126028
cg17723122	-1.76861e-06	4.07587e-07	1.50481e-05	SLC45A3	OpenSea	0.0459274
cg01316532	-1.38752e-06	3.4644e-07	6.43813e-05	SLC45A3	OpenSea	0.17664
cg12048674	2.02472e-07	5.11544e-08	7.83361e-05	SLC45A3	Island	0.206301
cg12638776	-6.72235e-07	1.77914e-07	0.000162678	SLC45A3	N_Shelf	0.406658
cg00305188	2.667e-07	7.19748e-08	0.000217033	SLC45A3	Island	0.535729
cg16890496	-1.29529e-06	4.29384e-07	0.00258999	SLC45A3	N_Shore	1
cg12178904	-9.41925e-07	3.33994e-07	0.00484931	SLC45A3	Island	1
cg21850691	1.15113e-07	4.19425e-08	0.00611671	SLC45A3	Island	1
cg14557227	1.49792e-07	6.09363e-08	0.0140532	SLC45A3	Island	1
cg17284384	5.81877e-08	2.96543e-08	0.0498848	SLC45A3	Island	1
cg04896348	-5.45373e-07	2.89262e-07	0.059529	SLC45A3	S_Shore	1
cg06673972	-3.89891e-07	3.46286e-07	0.260341	SLC45A3	OpenSea	1
cg14084826	3.63373e-07	3.41133e-07	0.286924	SLC45A3	Island	1
cg02075570	7.04126e-08	6.7483e-08	0.29689	SLC45A3	Island	1
cg11732952	3.99755e-07	4.22831e-07	0.344562	SLC45A3	N_Shelf	1
cg23605244	4.8754e-07	5.17409e-07	0.346173	SLC45A3	S_Shore	1
cg20742890	2.72923e-07	3.61727e-07	0.450643	SLC45A3	N_Shelf	1
cg26778733	5.19233e-07	8.08804e-07	0.520966	SLC45A3	N_Shelf	1
cg11961175	5.2926e-08	9.69213e-08	0.58508	SLC45A3	S_Shore	1
cg25551287	-9.00271e-09	1.79272e-08	0.615598	SLC45A3	Island	1
cg13799348	-2.28692e-07	4.66637e-07	0.62413	SLC45A3	S_Shore	1
cg16278077	5.21747e-08	1.2862e-07	0.685046	SLC45A3	S_Shelf	1
cg08985812	-8.54918e-09	2.2083e-08	0.698697	SLC45A3	Island	1
cg13791589	2.08229e-09	7.23405e-09	0.773497	SLC45A3	Island	1
cg10581876	5.28248e-08	2.03645e-07	0.795358	SLC45A3	N_Shelf	1
cg15826544	-8.61974e-08	3.93951e-07	0.826827	SLC45A3	S_Shore	1
cg27568165	-6.27187e-08	3.18482e-07	0.843903	SLC45A3	Island	1
cg13323097	-5.32952e-10	3.1805e-08	0.986632	SLC45A3	Island	1
cg11455040	-1.22455e-09	7.60678e-08	0.987158	SLC45A3	S_Shore	1
cg07763343	-3.39292e-06	3.42092e-07	1.21745e-22	TMPRSS4	OpenSea	3.55058e-18
cg01728830	-1.25011e-06	1.48554e-07	7.59917e-17	TMPRSS4	OpenSea	1.03169e-12
cg14926805	-3.56167e-06	4.93307e-07	7.48392e-13	TMPRSS4	OpenSea	5.64968e-09
cg17318719	3.06634e-06	4.3007e-07	1.42131e-12	TMPRSS4	OpenSea	1.02677e-08
cg09654939	-2.52803e-06	3.69109e-07	1.00049e-11	TMPRSS4	OpenSea	6.56512e-08
cg25637966	-2.94182e-06	4.84738e-07	1.55065e-09	TMPRSS4	OpenSea	7.58398e-06
cg04607238	-1.84574e-06	3.15227e-07	5.59697e-09	TMPRSS4	OpenSea	2.54752e-05
cg12980084	-1.35555e-06	2.58159e-07	1.68359e-07	TMPRSS4	OpenSea	0.000653054
cg23715716	-8.63172e-07	1.79179e-07	1.56983e-06	TMPRSS4	OpenSea	0.00556815
cg03634928	-1.4425e-06	3.05055e-07	2.42638e-06	TMPRSS4	OpenSea	0.0083798
cg05333648	-5.0181e-06	1.07281e-06	3.10831e-06	TMPRSS4	OpenSea	0.0105046
cg02236673	-1.49883e-06	3.54318e-07	2.44611e-05	TMPRSS4	OpenSea	0.0735166
cg25116503	-8.45554e-07	2.01586e-07	2.86041e-05	TMPRSS4	OpenSea	0.0840435
cg22957898	-1.00511e-06	2.48997e-07	5.6372e-05	TMPRSS4	OpenSea	0.15575
cg10525349	2.88519e-07	7.21421e-08	6.59545e-05	TMPRSS4	OpenSea	0.179084
cg07806342	-1.12835e-06	3.07279e-07	0.000247238	TMPRSS4	OpenSea	0.597907
cg06034894	4.73803e-07	1.322e-07	0.000346901	TMPRSS4	OpenSea	0.817841
cg27440523	1.6902e-07	4.8143e-08	0.000457189	TMPRSS4	OpenSea	1
cg26416282	-9.68756e-07	3.18642e-07	0.00239593	TMPRSS4	OpenSea	1
cg13707972	-1.16937e-06	3.96501e-07	0.00322469	TMPRSS4	OpenSea	1
cg01935840	-1.92683e-06	6.6535e-07	0.00382322	TMPRSS4	OpenSea	1
cg16902977	-1.09157e-06	4.65912e-07	0.0192386	TMPRSS4	OpenSea	1
cg01929054	8.6674e-08	4.5855e-08	0.0588864	TMPRSS4	OpenSea	1
cg14240328	-1.97243e-07	1.29345e-07	0.127441	TMPRSS4	OpenSea	1
cg08060673	6.45083e-07	4.29634e-07	0.1334	TMPRSS4	OpenSea	1
cg15627180	-5.11363e-06	3.45617e-06	0.139155	TMPRSS4	OpenSea	1
cg14057236	1.15319e-07	9.42469e-08	0.221259	TMPRSS4	OpenSea	1
cg16215310	-1.6087e-06	1.33294e-06	0.227629	TMPRSS4	OpenSea	1
cg22997974	-2.25837e-06	1.93421e-06	0.243118	TMPRSS4	OpenSea	1
cg22107164	-1.25358e-07	1.12608e-07	0.265751	TMPRSS4	OpenSea	1
cg26118131	-6.0882e-07	6.68404e-07	0.362486	TMPRSS4	OpenSea	1
cg05483673	-3.58979e-07	6.2067e-07	0.56308	TMPRSS4	OpenSea	1
cg02866815	3.48452e-08	7.69807e-08	0.650854	TMPRSS4	OpenSea	1
cg27300950	-1.13441e-07	2.90366e-07	0.696075	TMPRSS4	OpenSea	1
cg13159318	-1.86983e-07	5.22988e-07	0.720735	TMPRSS4	OpenSea	1
cg05775918	1.19871e-07	4.18245e-07	0.774446	TMPRSS4	OpenSea	1
cg05235171	-8.94727e-08	3.31617e-07	0.787338	TMPRSS4	OpenSea	1
cg18070812	9.89622e-09	4.98798e-08	0.842752	TMPRSS4	OpenSea	1
cg17678108	-5.80581e-08	3.03513e-07	0.848321	TMPRSS4	OpenSea	1
cg10125277	-9.46592e-08	5.1408e-07	0.853928	TMPRSS4	OpenSea	1
cg11526635	2.36157e-07	1.65218e-06	0.886355	TMPRSS4	OpenSea	1
cg24425958	-9.61662e-08	1.03848e-06	0.926229	TMPRSS4	OpenSea	1
cg11093692	-1.38606e-08	3.33576e-07	0.96686	TMPRSS4	OpenSea	1
cg06662467	5.41499e-09	1.57609e-07	0.972596	TMPRSS4	OpenSea	1

## Sheet: Regression results sex X chromo
CpG site	Estimated coeffcient	Standard error	P value	Associated gene	Relative to CpG Island	FDR correctec P value
cg22422976	0.471449	0.0063128	0	ACE2	OpenSea	0
cg16716680	0.554533	0.00743296	0	ACE2	OpenSea	0
cg04013915	0.476856	0.00694452	0	ACE2	OpenSea	0
cg03536816	0.38816	0.00699837	0	ACE2	OpenSea	0
cg20119767	0.230588	0.00673143	1.00124e-200	ACE2	OpenSea	1.71392e-196
cg16734967	0.24341	0.00740893	6.98555e-188	ACE2	OpenSea	1.17034e-183
cg18458833	-0.0207673	0.000663579	8.67614e-174	ACE2	OpenSea	1.39425e-169
cg08559914	-0.0328589	0.00114703	2.36972e-150	ACE2	OpenSea	3.52072e-146
cg05039749	0.0140538	0.00052008	2.20837e-136	ACE2	OpenSea	3.22024e-132
cg21598868	0.0785724	0.00341401	1.33425e-103	ACE2	OpenSea	1.81143e-99
cg25176872	0.072906	0.00375133	6.88097e-77	ACE2	OpenSea	8.73913e-73
cg23232263	0.0417472	0.00226933	1.08764e-69	ACE2	OpenSea	1.33818e-65
cg18877734	0.00101618	0.000633503	0.108867	ACE2	OpenSea	1
cg10408040	0.00192246	0.00142067	0.17615	ACE2	OpenSea	1
cg05241917	-0.0010239	0.00226046	0.650628	ACE2	OpenSea	1
cg17403974	0.364875	0.00699841	0	AGTR2	OpenSea	0
cg15348256	-0.0461415	0.0040369	2.61826e-29	AGTR2	OpenSea	2.94527e-25
cg16191875	-0.0721554	0.0067763	9.29683e-26	AGTR2	OpenSea	1.03107e-21
cg00635513	-0.0512801	0.00562945	2.04171e-19	AGTR2	OpenSea	2.17256e-15
cg22700850	-0.0362322	0.00527053	8.40586e-12	AGTR2	OpenSea	8.37848e-08
cg25085925	-0.200743	0.0030371	0	AR	Island	0
cg19102572	-0.307687	0.00226144	0	AR	Island	0
cg19493242	-0.38509	0.00210239	0	AR	N_Shore	0
cg16679837	-0.353026	0.00277117	0	AR	Island	0
cg01329836	-0.391721	0.00225338	0	AR	S_Shore	0
cg15651566	-0.258367	0.0041045	0	AR	Island	0
cg08063601	-0.291601	0.00213537	0	AR	Island	0
cg25987936	-0.12675	0.00226282	0	AR	N_Shore	0
cg12156154	0.342818	0.00616432	0	AR	N_Shore	0
cg18305991	0.530022	0.00557635	0	AR	OpenSea	0
cg22908141	0.438741	0.00613185	0	AR	OpenSea	0
cg19723705	0.353419	0.00618964	0	AR	OpenSea	0
cg04755662	0.331308	0.00610227	0	AR	N_Shore	0
cg08289148	0.621991	0.00615142	0	AR	OpenSea	0
cg04886514	-0.07546	0.0013381	0	AR	N_Shore	0
cg10164191	0.48344	0.00599782	0	AR	N_Shore	0
cg18156601	-0.109899	0.00200366	0	AR	Island	0
cg01086868	-0.128205	0.00252802	0	AR	N_Shore	0
cg09418623	-0.0703979	0.00107816	0	AR	N_Shore	0
cg11189761	0.482288	0.00591081	0	AR	N_Shore	0
cg05019001	-0.0599486	0.00117527	0	AR	S_Shore	0
cg13122496	0.635405	0.00568972	0	AR	OpenSea	0
cg03096488	-0.0633736	0.000878578	0	AR	N_Shore	0
cg14898647	0.243487	0.00535981	8.47495e-306	AR	OpenSea	1.80362e-301
cg14807303	0.267906	0.00590129	1.64643e-305	AR	N_Shore	3.41169e-301
cg27271368	-0.033133	0.000777114	2.39538e-279	AR	N_Shore	4.71547e-275
cg17964359	-0.0338184	0.000862989	9.55836e-247	AR	Island	1.79203e-242
cg03651194	0.265196	0.00702996	5.52861e-233	AR	OpenSea	1.01241e-228
cg25686125	0.138988	0.00449145	1.2101e-170	AR	N_Shore	1.90573e-166
cg04444816	-0.0400426	0.00132306	1.39238e-164	AR	S_Shore	2.1498e-160
cg12180028	0.026374	0.00100056	8.79785e-131	AR	N_Shore	1.23708e-126
cg19721057	-0.0176523	0.000714285	3.60222e-117	AR	OpenSea	4.97629e-113
cg25242649	-0.0626744	0.00273522	8.20876e-103	AR	OpenSea	1.09556e-98
cg26014066	0.0791289	0.00353804	1.48507e-98	AR	N_Shore	1.94897e-94
cg20878850	-0.0194275	0.000995354	1.76758e-77	AR	Island	2.28171e-73
cg13873881	0.0600486	0.0031053	3.33399e-76	AR	OpenSea	4.16711e-72
cg20265337	-0.0901192	0.00494514	1.60825e-68	AR	S_Shelf	1.94828e-64
cg17598956	0.0817041	0.00459753	1.72835e-65	AR	OpenSea	2.06204e-61
cg02625237	-0.0306913	0.00180249	1.27057e-60	AR	OpenSea	1.49325e-56
cg04360848	0.0208757	0.00157128	1.38566e-38	AR	OpenSea	1.60457e-34
cg12589433	-0.00906435	0.000718921	4.60536e-35	AR	N_Shore	5.25563e-31
cg26003280	0.0223376	0.00224072	7.49803e-23	AR	N_Shore	8.08787e-19
cg01218690	0.0142598	0.00163384	5.56776e-18	AR	OpenSea	5.76869e-14
cg15468056	-0.0087131	0.00102314	3.30062e-17	AR	S_Shore	3.37532e-13
cg07780118	-0.0111167	0.00132874	1.1347e-16	AR	S_Shore	1.1455e-12
cg26498015	0.009148	0.00147752	7.28489e-10	AR	OpenSea	7.1704e-06
cg00090581	0.013321	0.00469099	0.00456357	AR	OpenSea	1
cg27389648	0.17012	0.00356963	0	XPNPEP2	OpenSea	0
cg27084777	-0.0556842	0.000762288	0	XPNPEP2	OpenSea	0
cg24158184	0.0842173	0.00153954	0	XPNPEP2	OpenSea	0
cg15203657	0.234992	0.00494935	0	XPNPEP2	OpenSea	0
cg23026995	0.370081	0.0062028	0	XPNPEP2	OpenSea	0
cg01829442	0.407297	0.00645639	0	XPNPEP2	OpenSea	0
cg19227523	0.452906	0.00548605	0	XPNPEP2	OpenSea	0
cg21956484	0.550769	0.00365239	0	XPNPEP2	OpenSea	0
cg13778276	0.290379	0.00659652	1.84595e-292	XPNPEP2	OpenSea	3.72706e-288
cg00422452	0.227379	0.00554204	3.99073e-264	XPNPEP2	OpenSea	7.66442e-260
cg21120047	0.178395	0.00481895	2.17227e-226	XPNPEP2	OpenSea	3.88751e-222
cg03455762	-0.24093	0.00692726	1.45417e-205	XPNPEP2	OpenSea	2.54456e-201
cg00901987	-0.229902	0.00713939	5.81904e-182	XPNPEP2	OpenSea	9.54598e-178
cg20816299	0.14202	0.0047592	7.94333e-161	XPNPEP2	OpenSea	1.20285e-156
cg26607737	0.126025	0.00473265	4.73848e-133	XPNPEP2	OpenSea	6.78402e-129
cg14651378	-0.0659965	0.00636218	1.4624e-24	XPNPEP2	OpenSea	1.59935e-20
cg25131897	-0.0057362	0.000638434	6.08741e-19	XPNPEP2	OpenSea	6.39119e-15
cg24008682	-0.00204419	0.00358978	0.56912	XPNPEP2	OpenSea	1

## Sheet: Results age X chr male
CpG site	Intercept	Estimated coeffcient	Standard error	P value	Associated gene	Relative to CpG Island	FDR correctec P value
cg08559914	0.531214	5.92641e-07	2.3308e-07	0.0111648	ACE2	OpenSea	1
cg23232263	0.982562	-2.30155e-06	9.06354e-07	0.01127	ACE2	OpenSea	1
cg05039749	0.054954	1.4783e-07	7.12778e-08	0.038358	ACE2	OpenSea	1
cg05241917	0.468852	-9.98962e-07	5.76836e-07	0.0836458	ACE2	OpenSea	1
cg16716680	-1.34545	-4.45554e-06	2.85304e-06	0.118707	ACE2	OpenSea	1
cg03536816	-0.417407	-3.44257e-06	2.65035e-06	0.1943	ACE2	OpenSea	1
cg18458833	0.8723	9.27297e-08	1.10067e-07	0.399737	ACE2	OpenSea	1
cg25176872	-0.224819	-1.03852e-06	1.43231e-06	0.468595	ACE2	OpenSea	1
cg04013915	-2.20276	1.78015e-06	2.64695e-06	0.501416	ACE2	OpenSea	1
cg10408040	0.685144	3.07578e-07	5.17689e-07	0.552567	ACE2	OpenSea	1
cg18877734	0.85415	-7.56097e-08	2.18732e-07	0.729669	ACE2	OpenSea	1
cg20119767	-3.08128	-5.28787e-07	2.4913e-06	0.831956	ACE2	OpenSea	1
cg21598868	0.807475	-1.80007e-07	1.38174e-06	0.896377	ACE2	OpenSea	1
cg22422976	-0.212836	-2.58165e-07	2.39532e-06	0.914194	ACE2	OpenSea	1
cg16734967	-2.18704	3.24177e-08	2.71488e-06	0.990475	ACE2	OpenSea	1
cg16191875	-3.24644	4.24487e-06	2.33007e-06	0.0688141	AGTR2	OpenSea	1
cg22700850	-0.356374	2.93377e-06	1.7483e-06	0.0936745	AGTR2	OpenSea	1
cg00635513	-1.10689	1.71338e-06	1.7419e-06	0.325559	AGTR2	OpenSea	1
cg15348256	-0.907512	1.20862e-06	1.26999e-06	0.34151	AGTR2	OpenSea	1
cg17403974	0.582873	-2.34916e-06	2.72299e-06	0.388521	AGTR2	OpenSea	1
cg13873881	0.535983	-3.66877e-06	1.24218e-06	0.00322217	AR	OpenSea	1
cg15468056	0.177757	7.97267e-07	3.71429e-07	0.0320959	AR	S_Shore	1
cg26014066	1.07043	-2.99323e-06	1.44077e-06	0.0380317	AR	N_Shore	1
cg01086868	-0.0753814	1.74648e-06	9.75859e-07	0.0738339	AR	N_Shore	1
cg25987936	-0.375395	1.52174e-06	8.67973e-07	0.0799004	AR	N_Shore	1
cg19721057	0.72325	2.68964e-07	1.53437e-07	0.0799485	AR	OpenSea	1
cg10164191	0.287048	-3.90949e-06	2.26056e-06	0.0840681	AR	N_Shore	1
cg16679837	-0.731499	1.67642e-06	1.0266e-06	0.102816	AR	Island	1
cg22908141	1.36206	-3.81272e-06	2.36063e-06	0.106627	AR	OpenSea	1
cg04886514	0.0688931	8.16578e-07	5.20412e-07	0.11697	AR	N_Shore	1
cg19102572	-0.16603	1.20166e-06	7.68993e-07	0.118481	AR	Island	1
cg11189761	0.455688	-3.54057e-06	2.28596e-06	0.121766	AR	N_Shore	1
cg17598956	-0.304735	-2.65152e-06	1.74638e-06	0.129285	AR	OpenSea	1
cg20878850	0.179424	4.43129e-07	2.9435e-07	0.132553	AR	Island	1
cg08063601	-0.0438818	1.06006e-06	7.57869e-07	0.162231	AR	Island	1
cg01329836	0.30186	8.6529e-07	6.85196e-07	0.206968	AR	S_Shore	1
cg25085925	-0.604311	1.48307e-06	1.19655e-06	0.215493	AR	Island	1
cg04444816	0.0468293	6.16424e-07	5.10396e-07	0.227459	AR	S_Shore	1
cg04755662	-0.0112686	2.86364e-06	2.41537e-06	0.236091	AR	N_Shore	1
cg27271368	0.170322	3.00001e-07	2.68092e-07	0.263424	AR	N_Shore	1
cg12180028	0.0753809	1.81267e-07	1.80506e-07	0.31554	AR	N_Shore	1
cg12156154	1.35793	2.42637e-06	2.44548e-06	0.321369	AR	N_Shore	1
cg25686125	0.112014	-1.76023e-06	1.7917e-06	0.326143	AR	N_Shore	1
cg13122496	-0.651476	-1.79861e-06	2.01606e-06	0.37255	AR	OpenSea	1
cg20265337	0.449663	-1.18929e-06	1.4158e-06	0.401121	AR	S_Shelf	1
cg26003280	0.724536	-7.16824e-07	8.77318e-07	0.414105	AR	N_Shore	1
cg25242649	-0.00312381	6.1073e-07	7.55255e-07	0.418931	AR	OpenSea	1
cg04360848	0.857752	4.97711e-07	6.36086e-07	0.434147	AR	OpenSea	1
cg18305991	0.613289	-1.42373e-06	1.84839e-06	0.441347	AR	OpenSea	1
cg19723705	1.46214	-1.831e-06	2.48377e-06	0.461198	AR	OpenSea	1
cg05019001	0.213501	2.4963e-07	3.41828e-07	0.465406	AR	S_Shore	1
cg17964359	0.0778183	-1.74389e-07	2.67564e-07	0.514716	AR	Island	1
cg14807303	1.38081	-1.48804e-06	2.2997e-06	0.517757	AR	N_Shore	1
cg02625237	0.638415	-3.06429e-07	4.98321e-07	0.538758	AR	OpenSea	1
cg18156601	-0.552264	4.23677e-07	7.15288e-07	0.553785	AR	Island	1
cg00090581	-0.171965	7.61661e-07	1.62188e-06	0.63874	AR	OpenSea	1
cg03651194	-1.34759	1.23786e-06	2.65015e-06	0.640546	AR	OpenSea	1
cg15651566	-0.399321	-7.41865e-07	1.63705e-06	0.650533	AR	Island	1
cg12589433	0.0733706	9.90033e-08	2.33015e-07	0.671024	AR	N_Shore	1
cg09418623	0.121334	1.69801e-07	4.0121e-07	0.672232	AR	N_Shore	1
cg26498015	0.542397	-1.91803e-07	5.69793e-07	0.736481	AR	OpenSea	1
cg01218690	0.875199	1.90918e-07	6.03722e-07	0.751896	AR	OpenSea	1
cg03096488	0.291576	6.61843e-08	2.91421e-07	0.82039	AR	N_Shore	1
cg14898647	-0.186345	-3.02905e-07	1.48198e-06	0.838093	AR	OpenSea	1
cg07780118	0.0202985	2.20082e-08	2.22229e-07	0.921133	AR	S_Shore	1
cg08289148	-0.1123	-1.89281e-07	2.28808e-06	0.934088	AR	OpenSea	1
cg19493242	-0.299823	4.33959e-08	7.01435e-07	0.950682	AR	N_Shore	1
cg27084777	0.0485372	-1.09326e-06	2.45628e-07	9.60195e-06	XPNPEP2	OpenSea	1
cg24008682	-0.538228	3.3299e-06	9.82148e-07	0.000727591	XPNPEP2	OpenSea	1
cg24158184	0.265589	-5.29501e-07	2.49776e-07	0.0342824	XPNPEP2	OpenSea	1
cg21120047	0.676394	2.60118e-06	1.94732e-06	0.181954	XPNPEP2	OpenSea	1
cg23026995	-0.148919	2.4513e-06	2.3903e-06	0.305389	XPNPEP2	OpenSea	1
cg21956484	-0.365677	7.97396e-07	1.00198e-06	0.426342	XPNPEP2	OpenSea	1
cg00422452	-1.63316	-1.58039e-06	2.04295e-06	0.439377	XPNPEP2	OpenSea	1
cg20816299	-0.810021	1.20193e-06	1.66567e-06	0.470729	XPNPEP2	OpenSea	1
cg19227523	-0.700008	1.22844e-06	1.9833e-06	0.535814	XPNPEP2	OpenSea	1
cg01829442	0.193565	1.38895e-06	2.3484e-06	0.55437	XPNPEP2	OpenSea	1
cg13778276	1.1856	1.51394e-06	2.61877e-06	0.563331	XPNPEP2	OpenSea	1
cg03455762	0.128659	1.33931e-06	2.35314e-06	0.56939	XPNPEP2	OpenSea	1
cg14651378	-1.59907	1.27168e-06	2.3231e-06	0.584233	XPNPEP2	OpenSea	1
cg00901987	-3.51329	7.84831e-07	2.43682e-06	0.747472	XPNPEP2	OpenSea	1
cg25131897	0.816668	4.63619e-08	1.68761e-07	0.783594	XPNPEP2	OpenSea	1
cg27389648	-0.582301	2.9652e-07	1.19759e-06	0.804502	XPNPEP2	OpenSea	1
cg26607737	-0.877662	-2.31927e-07	1.81598e-06	0.898403	XPNPEP2	OpenSea	1
cg15203657	-0.708395	1.55641e-07	1.85178e-06	0.933035	XPNPEP2	OpenSea	1

## Sheet: Results age X chr female
CpG site	Intercept	Estimated coeffcient	Standard error	P value	Associated gene	Relative to CpG Island	FDR correctec P value
cg03536816	-0.189452	-3.01196e-06	8.31861e-07	0.000309932	ACE2	OpenSea	1
cg23232263	0.808241	-4.04252e-07	1.26568e-07	0.0014515	ACE2	OpenSea	1
cg05039749	-0.0654655	3.82693e-07	1.67665e-07	0.0226903	ACE2	OpenSea	1
cg16716680	0.31963	-1.39599e-06	6.86677e-07	0.0423445	ACE2	OpenSea	1
cg16734967	-0.309189	-2.01626e-06	1.2162e-06	0.097695	ACE2	OpenSea	1
cg18877734	0.970366	1.53336e-07	1.08932e-07	0.159579	ACE2	OpenSea	1
cg22422976	0.276424	-7.82927e-07	5.99769e-07	0.192092	ACE2	OpenSea	1
cg08559914	0.491422	3.13538e-07	3.37371e-07	0.352951	ACE2	OpenSea	1
cg25176872	0.436846	-2.41123e-07	4.40213e-07	0.584004	ACE2	OpenSea	1
cg05241917	0.77673	2.96079e-07	6.18611e-07	0.632324	ACE2	OpenSea	1
cg21598868	0.885419	4.75441e-08	1.38403e-07	0.731286	ACE2	OpenSea	1
cg10408040	0.788711	7.13521e-08	2.24013e-07	0.750165	ACE2	OpenSea	1
cg20119767	0.287182	-2.36209e-07	1.00839e-06	0.814849	ACE2	OpenSea	1
cg18458833	0.984552	4.31144e-08	2.09683e-07	0.837136	ACE2	OpenSea	1
cg04013915	0.0060826	-1.49838e-07	8.14967e-07	0.854166	ACE2	OpenSea	1
cg17403974	0.0479116	-1.9819e-06	6.52369e-07	0.00244935	AGTR2	OpenSea	1
cg22700850	0.205314	2.4496e-06	1.10212e-06	0.026486	AGTR2	OpenSea	1
cg00635513	0.0306887	1.18211e-06	1.28741e-06	0.358752	AGTR2	OpenSea	1
cg16191875	-0.182347	-8.82065e-07	1.29121e-06	0.494697	AGTR2	OpenSea	1
cg15348256	0.385949	5.41878e-07	9.11061e-07	0.55214	AGTR2	OpenSea	1
cg03096488	0.100191	9.11688e-07	1.6346e-07	3.21633e-08	AR	OpenSea	0.0253262
cg27271368	0.0150875	7.18847e-07	1.40079e-07	3.50885e-07	AR	S_Shore	0.138148
cg20878850	0.132766	1.0553e-06	2.30638e-07	5.40629e-06	AR	N_Shore	0.906694
cg18305991	-0.80766	-5.20765e-06	1.14151e-06	5.75732e-06	AR	N_Shore	0.906694
cg09418623	0.076514	6.08655e-07	1.50339e-07	5.591e-05	AR	N_Shore	1
cg25987936	0.0766301	7.47198e-07	1.99683e-07	0.000194036	AR	OpenSea	1
cg14898647	-0.368175	-5.02705e-06	1.34599e-06	0.000199487	AR	N_Shore	1
cg12589433	0.0967965	5.10097e-07	1.49378e-07	0.000666398	AR	Island	1
cg19102572	0.227551	1.46887e-06	4.31896e-07	0.000700605	AR	OpenSea	1
cg25242649	0.402018	2.2434e-06	7.1486e-07	0.00175432	AR	N_Shore	1
cg01086868	0.0737816	6.27542e-07	2.15624e-07	0.00369796	AR	Island	1
cg04886514	0.0309278	3.63388e-07	1.27634e-07	0.00451087	AR	N_Shore	1
cg08063601	0.135968	1.00635e-06	3.71565e-07	0.00688704	AR	OpenSea	1
cg03651194	0.786847	-2.50626e-06	9.71068e-07	0.0100085	AR	Island	1
cg01329836	0.0400483	1.23463e-06	5.24195e-07	0.0187191	AR	Island	1
cg05019001	0.0830418	6.60732e-07	2.82083e-07	0.0193779	AR	S_Shore	1
cg13122496	-0.554303	-2.16859e-06	9.29577e-07	0.0198712	AR	Island	1
cg01218690	0.79157	5.30145e-07	2.27682e-07	0.0201064	AR	S_Shore	1
cg22908141	0.179823	-1.1266e-06	5.19054e-07	0.0302268	AR	N_Shore	1
cg11189761	0.506832	-1.24062e-06	5.72503e-07	0.0304929	AR	N_Shore	1
cg18156601	-0.011339	5.73511e-07	2.67873e-07	0.0325401	AR	N_Shore	1
cg08289148	0.152784	-1.58743e-06	7.62755e-07	0.0376961	AR	N_Shore	1
cg02625237	0.801337	8.46062e-07	4.52862e-07	0.062047	AR	N_Shore	1
cg19723705	0.861249	4.79436e-07	2.7794e-07	0.0848728	AR	OpenSea	1
cg14807303	0.772884	9.1504e-07	5.89378e-07	0.120877	AR	S_Shelf	1
cg26003280	0.987891	3.14611e-07	2.12653e-07	0.139364	AR	N_Shore	1
cg25085925	0.150487	3.53651e-07	2.57086e-07	0.169279	AR	OpenSea	1
cg10164191	0.158503	-9.68353e-07	7.86586e-07	0.218609	AR	OpenSea	1
cg19721057	0.813377	2.49566e-07	2.06808e-07	0.227839	AR	OpenSea	1
cg04360848	0.956693	5.73033e-08	5.86267e-08	0.328617	AR	OpenSea	1
cg17598956	0.292877	-3.64647e-07	4.69337e-07	0.437395	AR	S_Shore	1
cg13873881	0.599651	1.52888e-07	2.00533e-07	0.446014	AR	Island	1
cg12156154	0.739188	3.33467e-07	4.45204e-07	0.454037	AR	N_Shore	1
cg15468056	0.0676096	-1.00784e-07	1.53039e-07	0.510352	AR	OpenSea	1
cg12180028	0.0727863	-1.89287e-07	3.05913e-07	0.536229	AR	Island	1
cg19493242	0.0739778	-2.15313e-07	4.13032e-07	0.602286	AR	OpenSea	1
cg00090581	0.496231	-4.08389e-07	9.00583e-07	0.650317	AR	OpenSea	1
cg07780118	0.124423	-1.64439e-07	4.23307e-07	0.697764	AR	Island	1
cg26014066	0.929237	2.37194e-08	6.59693e-08	0.719266	AR	N_Shore	1
cg26498015	0.797591	5.42109e-08	1.61161e-07	0.736664	AR	N_Shore	1
cg15651566	-0.0798515	-9.05525e-08	2.96854e-07	0.760405	AR	OpenSea	1
cg04755662	0.753468	8.75324e-08	3.61287e-07	0.808618	AR	OpenSea	1
cg20265337	0.720547	2.48297e-07	1.25919e-06	0.843724	AR	N_Shore	1
cg17964359	0.0730893	-3.03112e-08	1.94108e-07	0.875944	AR	OpenSea	1
cg04444816	0.181811	-1.66775e-08	1.44231e-07	0.907971	AR	S_Shore	1
cg25686125	0.465694	3.03713e-09	3.10761e-07	0.992204	AR	OpenSea	1
cg16679837	0.0543425	3.36829e-09	3.82462e-07	0.992975	AR	N_Shore	1
cg24008682	0.16656	3.85409e-06	8.2732e-07	3.65845e-06	XPNPEP2	OpenSea	0.906694
cg01829442	-0.0382334	-4.13619e-06	1.01604e-06	5.08933e-05	XPNPEP2	OpenSea	1
cg03455762	0.776351	3.78283e-06	1.29645e-06	0.00361124	XPNPEP2	OpenSea	1
cg27389648	-0.295534	1.81682e-06	7.09384e-07	0.0105934	XPNPEP2	OpenSea	1
cg00901987	-1.48214	-3.09349e-06	1.31512e-06	0.018872	XPNPEP2	OpenSea	1
cg25131897	0.673679	-3.1998e-07	1.69876e-07	0.0599356	XPNPEP2	OpenSea	1
cg21956484	-1.45924	1.65891e-06	9.36205e-07	0.0767366	XPNPEP2	OpenSea	1
cg27084777	0.121532	2.27148e-07	1.57934e-07	0.150707	XPNPEP2	OpenSea	1
cg26607737	-0.0918108	7.20115e-07	5.04043e-07	0.153439	XPNPEP2	OpenSea	1
cg13778276	-0.0414913	-6.87876e-07	5.20135e-07	0.186334	XPNPEP2	OpenSea	1
cg21120047	0.858729	1.65779e-07	1.6348e-07	0.310819	XPNPEP2	OpenSea	1
cg15203657	-0.165392	6.23094e-07	6.71417e-07	0.353638	XPNPEP2	OpenSea	1
cg14651378	-0.345601	-5.69445e-07	1.01692e-06	0.575639	XPNPEP2	OpenSea	1
cg23026995	0.231375	3.28156e-07	6.6187e-07	0.620154	XPNPEP2	OpenSea	1
cg24158184	0.0207375	1.87772e-07	4.2086e-07	0.655585	XPNPEP2	OpenSea	1
cg19227523	-0.980123	-3.96082e-07	8.9418e-07	0.657903	XPNPEP2	OpenSea	1
cg00422452	-1.00514	3.34625e-07	8.35162e-07	0.688756	XPNPEP2	OpenSea	1
cg20816299	0.362975	-4.05096e-08	8.47634e-07	0.961893	XPNPEP2	OpenSea	1

## Sheet: Prediction models
Predicted age
Covariate	Estimate	Std. Error	P
Intercept	7680	163.8	<0.001
Age	0.329	0.014	<0.001
R2 adj.	0.3553
Random simulation (1000 times)
	Min.	1st Quantile	Median	Mean	3rd Quantile	Max.
R2 adj.	0.6242	0.7808	0.7975	0.8002	0.8142	0.9501
Predicted sex
Covariate	Estimate	Std. Error	P
Intercept	-4.8387	0.1219	<0.001
Age	9.8270	0.1726	<0.001
R2 adj.	0.7665
Random simulation (1000 times)
	Min.	1st Quantile	Median	Mean	3rd Quantile	Max.
R2 adj.	0.2805	0.3981	0.4243	0.4254	0.4517	0.5776
